# Supplementary material for: The genus Nipponodrasterius Kishii (Coleoptera, Elateridae, Agrypninae), a junior synonym of the genus Gamepenthes Fleutiaux (Coleoptera, Elateridae, Elaterinae), with review of the Japanese Gamepenthes species
Source: Zookeys. 2020 Dec 16;1004:109–27. doi: 10.3897/zookeys.1004.56201 (PMC7758306; doi:10.3897/zookeys.1004.56201)
Supplement: XML Treatment for Gamepenthes [file zookeys.1004.56201-treatment1.xml]

<!DOCTYPE tp:taxon-treatment
  PUBLIC "-//TaxonX//DTD Taxonomic Treatment Publishing DTD v0 20100105//EN" "tax-treatment-NSO.dtd">
<tp:taxon-treatment xmlns:tp="http://www.plazi.org/taxpub"><tp:treatment-meta><kwd-group><label>Taxon classification</label><kwd><named-content xmlns:xlink="http://www.w3.org/1999/xlink" content-type="kingdom">Animalia</named-content></kwd><kwd><named-content xmlns:xlink="http://www.w3.org/1999/xlink" content-type="order"> Coleoptera</named-content></kwd><kwd><named-content xmlns:xlink="http://www.w3.org/1999/xlink" content-type="family">Elateridae</named-content></kwd></kwd-group><mixed-citation publication-type="journal"><person-group><name><surname>Arimoto</surname><given-names>Kôichi</given-names></name><name><surname>Arimoto</surname><given-names>Hisayuki</given-names></name></person-group><article-title>The genus <italic><tp:taxon-name><tp:taxon-name-part taxon-name-part-type="genus" reg="Nipponodrasterius">Nipponodrasterius</tp:taxon-name-part></tp:taxon-name></italic> Kishii (<tp:taxon-name><tp:taxon-name-part taxon-name-part-type="order">Coleoptera</tp:taxon-name-part></tp:taxon-name>, <tp:taxon-name><tp:taxon-name-part taxon-name-part-type="family">Elateridae</tp:taxon-name-part></tp:taxon-name>, <tp:taxon-name><tp:taxon-name-part taxon-name-part-type="subfamily">Agrypninae</tp:taxon-name-part></tp:taxon-name>), a junior synonym of the genus <italic><tp:taxon-name><tp:taxon-name-part taxon-name-part-type="genus" reg="Gamepenthes">Gamepenthes</tp:taxon-name-part></tp:taxon-name></italic> Fleutiaux (<tp:taxon-name><tp:taxon-name-part taxon-name-part-type="order">Coleoptera</tp:taxon-name-part></tp:taxon-name>, <tp:taxon-name><tp:taxon-name-part taxon-name-part-type="family">Elateridae</tp:taxon-name-part></tp:taxon-name>, <tp:taxon-name><tp:taxon-name-part taxon-name-part-type="subfamily">Elaterinae</tp:taxon-name-part></tp:taxon-name>), with review of the Japanese <italic><tp:taxon-name><tp:taxon-name-part taxon-name-part-type="genus" reg="Gamepenthes">Gamepenthes</tp:taxon-name-part></tp:taxon-name></italic> species</article-title><source>Zookeys</source><day>16</day><month>12</month><year>2020</year><volume>1004</volume><fpage>109</fpage><lpage>127</lpage><pub-id pub-id-type="doi">10.3897/zookeys.1004.56201</pub-id></mixed-citation></tp:treatment-meta><tp:nomenclature><label>Genus</label><tp:taxon-name><object-id xmlns:xlink="http://www.w3.org/1999/xlink" content-type="arpha" xlink:type="simple">9BF51533-83B9-55A0-B22F-C433DEAE64E8</object-id>
            <tp:taxon-name-part taxon-name-part-type="genus" reg="Gamepenthes">Gamepenthes</tp:taxon-name-part>
          </tp:taxon-name><tp:taxon-authority>Fleutiaux, 1928</tp:taxon-authority><tp:nomenclature-citation-list><tp:nomenclature-citation><tp:taxon-name>
                <tp:taxon-name-part taxon-name-part-type="genus" reg="Gamepenthes">Gamepenthes</tp:taxon-name-part>
              </tp:taxon-name><comment>Fleutiaux, 1928: 158 (original description; type species: <tp:taxon-name><tp:taxon-name-part taxon-name-part-type="genus" reg="Megapenthes">Megapenthes</tp:taxon-name-part> <tp:taxon-name-part taxon-name-part-type="species" reg="octomaculatus">octomaculatus</tp:taxon-name-part></tp:taxon-name> Schwarz, 1898; by original designation).</comment></tp:nomenclature-citation><tp:nomenclature-citation><tp:taxon-name>
                <tp:taxon-name-part taxon-name-part-type="genus" reg="Nipponodrasterius">Nipponodrasterius</tp:taxon-name-part>
              </tp:taxon-name><comment>Kishii, 1966: 9 (original description; type species: <tp:taxon-name><tp:taxon-name-part taxon-name-part-type="genus" reg="Nipponodrasterius">Nipponodrasterius</tp:taxon-name-part> <tp:taxon-name-part taxon-name-part-type="species" reg="alpicola">alpicola</tp:taxon-name-part></tp:taxon-name> Kishii, 1966; by original designation); <xref ref-type="bibr" rid="B16">Kishii 1987</xref>: 62 (redescription). <bold>syn. nov.</bold></comment></tp:nomenclature-citation></tp:nomenclature-citation-list></tp:nomenclature><tp:treatment-sec sec-type="diagnosis" id="SECID0EIGAE"><title>Diagnosis.</title><p>Head capsule oval in lateral view. Supra-antennal carina complete, rounded, depressed medially. Frontoclypeal region narrowed medially. Mouth-parts inferior. Antennae serrate from antennomere IV, without median longitudinal carina; antennomere IV longer than II–III combined in many, shorter than II–III combined in a few. Pronotum with median basal furrow, without sublateral incision near hind angles; hind angles unicarinate. Pronotosternal sutures not grooved or very shallowly grooved in front. Posterior edge of hypomeron straight mesally and then broadly rounded. Procoxal cavity partly closed behind by mesal projection of hypomeron. Prosternal process concave between procoxae, with subapical tooth in lateral view. Side of scutellum parallel on anterior half. Mesocoxal cavity open to mesepimeron and mesepisternum. Mesosternum separated by suture from metasternum. Outer edge of metacoxal plates wide in most, but narrowed in a few. Elytral surface with rasp-like punctures; elytral apical edge serrate and with small spines, serration very slight in some and then almost rounded. Tarsi simple; claws simple, without basal setae.</p><p><xref ref-type="bibr" rid="B22">Ôhira (1970a</xref>, <xref ref-type="bibr" rid="B25">1995a</xref>) stated that the apical elytral edge is more or less truncate; however, this is based on a misunderstanding.</p></tp:treatment-sec><tp:treatment-sec sec-type="distribution" id="SECID0EXGAE"><title>Distribution.</title><p>Oriental region (Bhutan, China, India, Indonesia, Laos, Malaysia, Myanmar, Nepal, Philippines, Taiwan, Thailand, Vietnam): 30 species (<xref ref-type="bibr" rid="B29">Schimmel 2003</xref>, <xref ref-type="bibr" rid="B30">2004</xref>, <xref ref-type="bibr" rid="B31">2006</xref>; <xref ref-type="bibr" rid="B32">Schimmel and Tarnawski 2009</xref>). Palearctic region (Japan, Russia): five species (<xref ref-type="bibr" rid="B17">Kishii 1999</xref>; <xref ref-type="bibr" rid="B28">Prosvirov 2013</xref>).</p></tp:treatment-sec><tp:treatment-sec sec-type="ecology" id="SECID0EVHAE"><title>Ecology.</title><p>Adults of the genus are often observed visiting flowers during the daytime. In Japan, <italic><tp:taxon-name><tp:taxon-name-part taxon-name-part-type="genus" reg="Gamepenthes">Gamepenthes</tp:taxon-name-part></tp:taxon-name></italic> has been recorded visiting the flowers of <italic><tp:taxon-name><tp:taxon-name-part taxon-name-part-type="genus" reg="Sambucus">Sambucus</tp:taxon-name-part></tp:taxon-name></italic> sp. and <italic><tp:taxon-name><tp:taxon-name-part taxon-name-part-type="genus" reg="Viburnum">Viburnum</tp:taxon-name-part></tp:taxon-name></italic> sp. (family <tp:taxon-name><tp:taxon-name-part taxon-name-part-type="family">Adoxaceae</tp:taxon-name-part></tp:taxon-name>), <italic><tp:taxon-name><tp:taxon-name-part taxon-name-part-type="genus" reg="Angelica">Angelica</tp:taxon-name-part></tp:taxon-name></italic> sp. (<tp:taxon-name><tp:taxon-name-part taxon-name-part-type="family">Apiaceae</tp:taxon-name-part></tp:taxon-name>), <italic><tp:taxon-name><tp:taxon-name-part taxon-name-part-type="genus" reg="Aralia">Aralia</tp:taxon-name-part> <tp:taxon-name-part taxon-name-part-type="species" reg="cordata">cordata</tp:taxon-name-part></tp:taxon-name></italic> Thunb. (<tp:taxon-name><tp:taxon-name-part taxon-name-part-type="family">Araliaceae</tp:taxon-name-part></tp:taxon-name>), <italic><tp:taxon-name><tp:taxon-name-part taxon-name-part-type="genus" reg="Clethra">Clethra</tp:taxon-name-part> <tp:taxon-name-part taxon-name-part-type="species" reg="barbinervis">barbinervis</tp:taxon-name-part></tp:taxon-name></italic> Siebold et Zucc. (<tp:taxon-name><tp:taxon-name-part taxon-name-part-type="family">Clethraceae</tp:taxon-name-part></tp:taxon-name>), <italic><tp:taxon-name><tp:taxon-name-part taxon-name-part-type="genus" reg="Neoshirakia">Neoshirakia</tp:taxon-name-part> <tp:taxon-name-part taxon-name-part-type="species" reg="japaonica">japaonica</tp:taxon-name-part></tp:taxon-name></italic> (Siebold et Zucc.) Esser (<tp:taxon-name><tp:taxon-name-part taxon-name-part-type="family">Euphorbiaceae</tp:taxon-name-part></tp:taxon-name>), <italic><tp:taxon-name><tp:taxon-name-part taxon-name-part-type="genus" reg="Castanea">Castanea</tp:taxon-name-part> <tp:taxon-name-part taxon-name-part-type="species" reg="crenata">crenata</tp:taxon-name-part></tp:taxon-name></italic> Siebold et Zucc. (<tp:taxon-name><tp:taxon-name-part taxon-name-part-type="family">Fagaceae</tp:taxon-name-part></tp:taxon-name>), <italic><tp:taxon-name><tp:taxon-name-part taxon-name-part-type="genus" reg="Hydrangea">Hydrangea</tp:taxon-name-part> <tp:taxon-name-part taxon-name-part-type="species" reg="paniculata">paniculata</tp:taxon-name-part></tp:taxon-name></italic> Siebold and <tp:taxon-name><tp:taxon-name-part taxon-name-part-type="genus" reg="Hydrangea">H.</tp:taxon-name-part> <tp:taxon-name-part taxon-name-part-type="species" reg="serrata">serrata</tp:taxon-name-part> <tp:taxon-name-part taxon-name-part-type="basionym-authority">(Thunb.)</tp:taxon-name-part> <tp:taxon-name-part taxon-name-part-type="authority">Ser.</tp:taxon-name-part> <tp:taxon-name-part taxon-name-part-type="infraspecific-rank">var.</tp:taxon-name-part> <tp:taxon-name-part taxon-name-part-type="variety" reg="acuminata">acuminata</tp:taxon-name-part></tp:taxon-name> (Siebold et Zucc.) Nakai (<tp:taxon-name><tp:taxon-name-part taxon-name-part-type="family">Hydrangeaceae</tp:taxon-name-part></tp:taxon-name>), and <italic><tp:taxon-name><tp:taxon-name-part taxon-name-part-type="genus" reg="Cimicifuga">Cimicifuga</tp:taxon-name-part></tp:taxon-name></italic> sp. (<tp:taxon-name><tp:taxon-name-part taxon-name-part-type="family">Ranunculaceae</tp:taxon-name-part></tp:taxon-name>) (Ôhira, 1995a). This study adds flowers of <italic><tp:taxon-name><tp:taxon-name-part taxon-name-part-type="genus" reg="Tilia">Tilia</tp:taxon-name-part> <tp:taxon-name-part taxon-name-part-type="species" reg="japonica">japonica</tp:taxon-name-part></tp:taxon-name></italic> (Miq.) Simonk. (<tp:taxon-name><tp:taxon-name-part taxon-name-part-type="family">Malvaceae</tp:taxon-name-part></tp:taxon-name>) to the records.</p><p>While most adult <italic><tp:taxon-name><tp:taxon-name-part taxon-name-part-type="genus" reg="Gamepenthes">Gamepenthes</tp:taxon-name-part></tp:taxon-name></italic> individuals are not attracted to lights at night, <italic><tp:taxon-name><tp:taxon-name-part taxon-name-part-type="genus" reg="Gamepenthes">G.</tp:taxon-name-part> <tp:taxon-name-part taxon-name-part-type="species" reg="similis">similis</tp:taxon-name-part></tp:taxon-name></italic> has been collected by light traps (Ootsuka et al., 1981). We examined a few specimens of <italic><tp:taxon-name><tp:taxon-name-part taxon-name-part-type="genus" reg="Gamepenthes">G.</tp:taxon-name-part> <tp:taxon-name-part taxon-name-part-type="species" reg="ornatus">ornatus</tp:taxon-name-part></tp:taxon-name></italic> and <italic><tp:taxon-name><tp:taxon-name-part taxon-name-part-type="genus" reg="Gamepenthes">G.</tp:taxon-name-part> <tp:taxon-name-part taxon-name-part-type="species" reg="pictipennis">pictipennis</tp:taxon-name-part></tp:taxon-name></italic> collected using simple light traps made with weak fluorescent lights.</p></tp:treatment-sec><tp:treatment-sec sec-type="Included species from Japan" id="SECID0EOOAE"><title>Included species from Japan.</title><p>Five species: <italic><tp:taxon-name><tp:taxon-name-part taxon-name-part-type="genus" reg="Gamepenthes">G.</tp:taxon-name-part> <tp:taxon-name-part taxon-name-part-type="species" reg="ornatus">ornatus</tp:taxon-name-part></tp:taxon-name></italic> (Lewis, 1894); <italic><tp:taxon-name><tp:taxon-name-part taxon-name-part-type="genus" reg="Gamepenthes">G.</tp:taxon-name-part> <tp:taxon-name-part taxon-name-part-type="species" reg="pictipennis">pictipennis</tp:taxon-name-part></tp:taxon-name></italic> (Lewis, 1894); <italic><tp:taxon-name><tp:taxon-name-part taxon-name-part-type="genus" reg="Gamepenthes">G.</tp:taxon-name-part> <tp:taxon-name-part taxon-name-part-type="species" reg="similis">similis</tp:taxon-name-part></tp:taxon-name></italic> (Lewis, 1894); <italic><tp:taxon-name><tp:taxon-name-part taxon-name-part-type="genus" reg="Gamepenthes">G.</tp:taxon-name-part> <tp:taxon-name-part taxon-name-part-type="species" reg="versipellis">versipellis</tp:taxon-name-part></tp:taxon-name></italic> (Lewis, 1894); <italic><tp:taxon-name><tp:taxon-name-part taxon-name-part-type="genus" reg="Gamepenthes">G.</tp:taxon-name-part> <tp:taxon-name-part taxon-name-part-type="species" reg="yoshidai">yoshidai</tp:taxon-name-part></tp:taxon-name></italic> Ôhira, 1995.</p></tp:treatment-sec><ref-list><ref id="B16"><mixed-citation xmlns:xlink="http://www.w3.org/1999/xlink" xlink:type="simple"><person-group><name name-style="western"><surname>Kishii</surname><given-names>T</given-names></name></person-group> (<year>1987</year>) <source>A taxonomic study of the Japanese <tp:taxon-name><tp:taxon-name-part taxon-name-part-type="family">Elateridae</tp:taxon-name-part></tp:taxon-name> (<tp:taxon-name><tp:taxon-name-part taxon-name-part-type="order">Coleoptera</tp:taxon-name-part></tp:taxon-name>), with the keys to the subfamilies, tribes and genera. T.</source><publisher-name>Kishii</publisher-name>, <publisher-loc>Kyoto</publisher-loc>, <size units="page">262 pp</size>.</mixed-citation></ref><ref id="B22"><mixed-citation xmlns:xlink="http://www.w3.org/1999/xlink" xlink:type="simple"><person-group><name name-style="western"><surname>Ôhira</surname><given-names>H</given-names></name></person-group> (<year>1970a</year>) <article-title>Notes on some elaterid-beetles from Japan (<tp:taxon-name><tp:taxon-name-part taxon-name-part-type="order">Coleoptera</tp:taxon-name-part></tp:taxon-name>) (V).</article-title><source>The Entomological Review of Japan</source><volume>22</volume>(<issue>2</issue>): <fpage>75</fpage>–<lpage>88</lpage>. [pls. 8–11]</mixed-citation></ref><ref id="B25"><mixed-citation xmlns:xlink="http://www.w3.org/1999/xlink" xlink:type="simple"><person-group><name name-style="western"><surname>Ôhira</surname><given-names>H</given-names></name></person-group> (<year>1995a</year>) <article-title>On the <italic><tp:taxon-name><tp:taxon-name-part taxon-name-part-type="genus">Gamepenthes</tp:taxon-name-part></tp:taxon-name></italic>-species from Japan (<tp:taxon-name><tp:taxon-name-part taxon-name-part-type="order">Coleoptera</tp:taxon-name-part></tp:taxon-name>: <tp:taxon-name><tp:taxon-name-part taxon-name-part-type="family">Elateridae</tp:taxon-name-part></tp:taxon-name>).</article-title><source>Gekkan-Mushi</source><volume>290</volume>: <fpage>14</fpage>–<lpage>17</lpage>. [In Japanese, with English title]</mixed-citation></ref><ref id="B29"><mixed-citation xmlns:xlink="http://www.w3.org/1999/xlink" xlink:type="simple"><person-group><name name-style="western"><surname>Schimmel</surname><given-names>R</given-names></name></person-group> (<year>2003</year>) <article-title>Die <tp:taxon-name><tp:taxon-name-part taxon-name-part-type="tribe">Megapenthini</tp:taxon-name-part></tp:taxon-name>-Arten Süd- und Südostasiens. Zweiter Teil: <italic><tp:taxon-name><tp:taxon-name-part taxon-name-part-type="genus">Acumenator</tp:taxon-name-part></tp:taxon-name></italic>, <italic><tp:taxon-name><tp:taxon-name-part taxon-name-part-type="genus">Anchastelater</tp:taxon-name-part></tp:taxon-name></italic>, <italic><tp:taxon-name><tp:taxon-name-part taxon-name-part-type="genus">Dicarinator</tp:taxon-name-part></tp:taxon-name></italic>, <italic><tp:taxon-name><tp:taxon-name-part taxon-name-part-type="genus">Gamepenthes</tp:taxon-name-part></tp:taxon-name></italic>, <italic><tp:taxon-name><tp:taxon-name-part taxon-name-part-type="genus">Ganoxanthus</tp:taxon-name-part></tp:taxon-name></italic>, <italic><tp:taxon-name><tp:taxon-name-part taxon-name-part-type="genus">Martiniana</tp:taxon-name-part></tp:taxon-name></italic> und <italic><tp:taxon-name><tp:taxon-name-part taxon-name-part-type="genus">Simodactylus</tp:taxon-name-part></tp:taxon-name></italic>.</article-title><source>Pollichia-Buch</source><volume>42</volume>: <fpage>1</fpage>–<lpage>261</lpage>. [In German]</mixed-citation></ref><ref id="B30"><mixed-citation xmlns:xlink="http://www.w3.org/1999/xlink" xlink:type="simple"><person-group><name name-style="western"><surname>Schimmel</surname><given-names>R</given-names></name></person-group> (<year>2004</year>) <article-title>Die <tp:taxon-name><tp:taxon-name-part taxon-name-part-type="tribe">Megapenthini</tp:taxon-name-part></tp:taxon-name>-Arten Süd- und Südostasiens. Dritter Teil: <italic><tp:taxon-name><tp:taxon-name-part taxon-name-part-type="genus">Abelatter</tp:taxon-name-part></tp:taxon-name></italic>, <italic><tp:taxon-name><tp:taxon-name-part taxon-name-part-type="genus">Amamipenthes</tp:taxon-name-part></tp:taxon-name></italic>, <italic><tp:taxon-name><tp:taxon-name-part taxon-name-part-type="genus">Cateanus</tp:taxon-name-part></tp:taxon-name></italic> n. gen., <italic><tp:taxon-name><tp:taxon-name-part taxon-name-part-type="genus">Friedrichiellus</tp:taxon-name-part></tp:taxon-name></italic> n. gen., <italic><tp:taxon-name><tp:taxon-name-part taxon-name-part-type="genus">Hayekpenthes</tp:taxon-name-part></tp:taxon-name></italic>, <italic><tp:taxon-name><tp:taxon-name-part taxon-name-part-type="genus">Megapenthes</tp:taxon-name-part></tp:taxon-name></italic>, <italic><tp:taxon-name><tp:taxon-name-part taxon-name-part-type="genus">Melanoxanthus</tp:taxon-name-part></tp:taxon-name></italic>, <italic><tp:taxon-name><tp:taxon-name-part taxon-name-part-type="genus">Pengamethes</tp:taxon-name-part></tp:taxon-name></italic>, <italic><tp:taxon-name><tp:taxon-name-part taxon-name-part-type="genus">Platianeus</tp:taxon-name-part></tp:taxon-name></italic> n. gen., <italic><tp:taxon-name><tp:taxon-name-part taxon-name-part-type="genus">Sawadapenthes</tp:taxon-name-part></tp:taxon-name></italic> und <italic><tp:taxon-name><tp:taxon-name-part taxon-name-part-type="genus">Wallaceus</tp:taxon-name-part></tp:taxon-name></italic> n. gen.</article-title><source>Pollichia-Buch</source><volume>45</volume>: <fpage>1</fpage>–<lpage>504</lpage>. [In German]</mixed-citation></ref><ref id="B31"><mixed-citation xmlns:xlink="http://www.w3.org/1999/xlink" xlink:type="simple"><person-group><name name-style="western"><surname>Schimmel</surname><given-names>R</given-names></name></person-group> (<year>2006</year>) <article-title>Neue <tp:taxon-name><tp:taxon-name-part taxon-name-part-type="tribe">Megapenthini</tp:taxon-name-part></tp:taxon-name>-, <tp:taxon-name><tp:taxon-name-part taxon-name-part-type="tribe">Physorhinini</tp:taxon-name-part></tp:taxon-name>-, <tp:taxon-name><tp:taxon-name-part taxon-name-part-type="subfamily">Diminae</tp:taxon-name-part></tp:taxon-name>- und Senodoniina-Arten aus Südostasien (<tp:taxon-name><tp:taxon-name-part taxon-name-part-type="class">Insecta</tp:taxon-name-part></tp:taxon-name>: <tp:taxon-name><tp:taxon-name-part taxon-name-part-type="order">Coleoptera</tp:taxon-name-part></tp:taxon-name>, <tp:taxon-name><tp:taxon-name-part taxon-name-part-type="family">Elateridae</tp:taxon-name-part></tp:taxon-name>).</article-title><source>Mitteilungen der Pollichia</source><volume>92</volume>: <fpage>107</fpage>–<lpage>130</lpage>. [In German]</mixed-citation></ref><ref id="B32"><mixed-citation xmlns:xlink="http://www.w3.org/1999/xlink" xlink:type="simple"><person-group><name name-style="western"><surname>Schimmel</surname><given-names>R</given-names></name><name name-style="western"><surname>Tarnawski</surname><given-names>D</given-names></name></person-group> (<year>2009</year>) <article-title>New species of the tribe <tp:taxon-name><tp:taxon-name-part taxon-name-part-type="tribe">Megapenthini</tp:taxon-name-part></tp:taxon-name> Gurjeva, 1973 (<tp:taxon-name><tp:taxon-name-part taxon-name-part-type="order">Coleoptera</tp:taxon-name-part></tp:taxon-name>, <tp:taxon-name><tp:taxon-name-part taxon-name-part-type="family">Elateridae</tp:taxon-name-part></tp:taxon-name>) from Asia.</article-title><source>Annales Zoologici</source><volume>59</volume>(<issue>4</issue>): <fpage>629</fpage>–<lpage>639</lpage>. <ext-link xlink:type="simple" ext-link-type="doi" xlink:href="10.3161/000345409X484991">https://doi.org/10.3161/000345409X484991</ext-link></mixed-citation></ref><ref id="B17"><mixed-citation xmlns:xlink="http://www.w3.org/1999/xlink" xlink:type="simple"><person-group><name name-style="western"><surname>Kishii</surname><given-names>T</given-names></name></person-group> (<year>1999</year>) <article-title>A check-list of the family <tp:taxon-name><tp:taxon-name-part taxon-name-part-type="family">Elateridae</tp:taxon-name-part></tp:taxon-name> from Japan (<tp:taxon-name><tp:taxon-name-part taxon-name-part-type="order">Coleoptera</tp:taxon-name-part></tp:taxon-name>).</article-title><source>Bulletin of the Heian High School</source><volume>42</volume>: <fpage>1</fpage>–<lpage>144</lpage>.</mixed-citation></ref><ref id="B28"><mixed-citation xmlns:xlink="http://www.w3.org/1999/xlink" xlink:type="simple"><person-group><name name-style="western"><surname>Prosvirov</surname><given-names>AS</given-names></name></person-group> (<year>2013</year>) <article-title>To the knowledge of the fauna of click-beetles (<tp:taxon-name><tp:taxon-name-part taxon-name-part-type="order">Coleoptera</tp:taxon-name-part></tp:taxon-name>: <tp:taxon-name><tp:taxon-name-part taxon-name-part-type="family">Elateridae</tp:taxon-name-part></tp:taxon-name>) of the Siberia and Far East of Russia.</article-title><source>Russian Entomological Journal</source><volume>22</volume>(<issue>4</issue>): <fpage>275</fpage>–<lpage>282</lpage>.</mixed-citation></ref></ref-list></tp:taxon-treatment>
