# Supplementary material for: The genus Nipponodrasterius Kishii (Coleoptera, Elateridae, Agrypninae), a junior synonym of the genus Gamepenthes Fleutiaux (Coleoptera, Elateridae, Elaterinae), with review of the Japanese Gamepenthes species
Source: Zookeys. 2020 Dec 16;1004:109–27. doi: 10.3897/zookeys.1004.56201 (PMC7758306; doi:10.3897/zookeys.1004.56201)
Supplement: XML Treatment for Gamepenthes ornatus [file zookeys.1004.56201-treatment2.xml]

<!DOCTYPE tp:taxon-treatment
  PUBLIC "-//TaxonX//DTD Taxonomic Treatment Publishing DTD v0 20100105//EN" "tax-treatment-NSO.dtd">
<tp:taxon-treatment xmlns:tp="http://www.plazi.org/taxpub"><tp:treatment-meta><kwd-group><label>Taxon classification</label><kwd><named-content xmlns:xlink="http://www.w3.org/1999/xlink" content-type="kingdom">Animalia</named-content></kwd><kwd><named-content xmlns:xlink="http://www.w3.org/1999/xlink" content-type="order"> Coleoptera</named-content></kwd><kwd><named-content xmlns:xlink="http://www.w3.org/1999/xlink" content-type="family">Elateridae</named-content></kwd></kwd-group><mixed-citation publication-type="journal"><person-group><name><surname>Arimoto</surname><given-names>Kôichi</given-names></name><name><surname>Arimoto</surname><given-names>Hisayuki</given-names></name></person-group><article-title>The genus <italic><tp:taxon-name><tp:taxon-name-part taxon-name-part-type="genus" reg="Nipponodrasterius">Nipponodrasterius</tp:taxon-name-part></tp:taxon-name></italic> Kishii (<tp:taxon-name><tp:taxon-name-part taxon-name-part-type="order">Coleoptera</tp:taxon-name-part></tp:taxon-name>, <tp:taxon-name><tp:taxon-name-part taxon-name-part-type="family">Elateridae</tp:taxon-name-part></tp:taxon-name>, <tp:taxon-name><tp:taxon-name-part taxon-name-part-type="subfamily">Agrypninae</tp:taxon-name-part></tp:taxon-name>), a junior synonym of the genus <italic><tp:taxon-name><tp:taxon-name-part taxon-name-part-type="genus" reg="Gamepenthes">Gamepenthes</tp:taxon-name-part></tp:taxon-name></italic> Fleutiaux (<tp:taxon-name><tp:taxon-name-part taxon-name-part-type="order">Coleoptera</tp:taxon-name-part></tp:taxon-name>, <tp:taxon-name><tp:taxon-name-part taxon-name-part-type="family">Elateridae</tp:taxon-name-part></tp:taxon-name>, <tp:taxon-name><tp:taxon-name-part taxon-name-part-type="subfamily">Elaterinae</tp:taxon-name-part></tp:taxon-name>), with review of the Japanese <italic><tp:taxon-name><tp:taxon-name-part taxon-name-part-type="genus" reg="Gamepenthes">Gamepenthes</tp:taxon-name-part></tp:taxon-name></italic> species</article-title><source>Zookeys</source><day>16</day><month>12</month><year>2020</year><volume>1004</volume><fpage>109</fpage><lpage>127</lpage><pub-id pub-id-type="doi">10.3897/zookeys.1004.56201</pub-id></mixed-citation></tp:treatment-meta><tp:nomenclature><tp:taxon-name><object-id xmlns:xlink="http://www.w3.org/1999/xlink" content-type="arpha" xlink:type="simple">C8584265-4B22-5603-8458-3B00F6F2B96F</object-id>
            <tp:taxon-name-part taxon-name-part-type="genus" reg="Gamepenthes">Gamepenthes</tp:taxon-name-part>
            <tp:taxon-name-part taxon-name-part-type="species" reg="ornatus">ornatus</tp:taxon-name-part>
          </tp:taxon-name><tp:taxon-authority>(Lewis, 1894)</tp:taxon-authority><xref ref-type="fig" rid="F1">Figures 1A</xref><xref ref-type="fig" rid="F3">, 3A, B</xref><xref ref-type="fig" rid="F4">, 4A, B</xref><xref ref-type="fig" rid="F7">, 7A</xref><tp:nomenclature-citation-list><tp:nomenclature-citation><tp:taxon-name>
                <tp:taxon-name-part taxon-name-part-type="genus" reg="Megapenthes">Megapenthes</tp:taxon-name-part> <tp:taxon-name-part taxon-name-part-type="species" reg="ornatus">ornatus</tp:taxon-name-part></tp:taxon-name><comment>Lewis, 1894: 47 (original description; type locality: Yuyama, Kumamoto Prefecture, Kyushu, Japan).</comment></tp:nomenclature-citation><tp:nomenclature-citation><tp:taxon-name>
                <tp:taxon-name-part taxon-name-part-type="genus" reg="Gamepenthes">Gamepenthes</tp:taxon-name-part> <tp:taxon-name-part taxon-name-part-type="species" reg="ornatus">ornatus</tp:taxon-name-part></tp:taxon-name><comment>(Lewis, 1894); <xref ref-type="bibr" rid="B13">Kishii 1959</xref>: 58 (changed generic status).</comment></tp:nomenclature-citation><tp:nomenclature-citation><tp:taxon-name>
                <tp:taxon-name-part taxon-name-part-type="genus" reg="Megapenthes">Megapenthes</tp:taxon-name-part> <tp:taxon-name-part taxon-name-part-type="species" reg="ornatus">ornatus</tp:taxon-name-part> <tp:taxon-name-part taxon-name-part-type="authority">aberrant</tp:taxon-name-part> <tp:taxon-name-part taxon-name-part-type="infraspecific-rank">form</tp:taxon-name-part> <tp:taxon-name-part taxon-name-part-type="form" reg="basalis">basalis</tp:taxon-name-part></tp:taxon-name><comment>Nakane, 1958: 87 (original description; type locality: Mt. Osore-zan, Aomori Prefecture, Honshu, Japan).</comment></tp:nomenclature-citation></tp:nomenclature-citation-list></tp:nomenclature><tp:treatment-sec sec-type="material" id="SECID0EFDAG"><title>Material examined.</title><p>2 females, Japan, Honshu, Nara Prefecture, Yoshino District, Kamikitayama Village, Amagase, 11 VII 2004, Hisayuki Arimoto leg. [females: GO001, GO002]; 1 male, Japan, Honshu, Nara Prefecture, Yoshino District, Totsukawa Village, Asahi, Mt. Syakaga-take, 1450 m, 4 VIII 2019, Hisayuki Arimoto leg., from flowers of <italic><tp:taxon-name><tp:taxon-name-part taxon-name-part-type="genus" reg="Tilia">Tilia</tp:taxon-name-part> <tp:taxon-name-part taxon-name-part-type="species" reg="japonica">japonica</tp:taxon-name-part></tp:taxon-name></italic> [male:GO003]; 3 males, 1 female, Japan, Honshu, Wakayama Prefecture, Tanabe City, Mt. Gomadan-zan, 18 VII 2019, Hisayuki Arimoto leg. [males: GO004–GO006; female: GO007]; 2 females, Japan, Honshu, Nara Prefecture, Tenkawa Village, near Gyôjagaeshi Tunnel, 900 m, 16 VII 2017, Hisayuki Arimoto leg. [GO008, GO009]; 1 male, Japan, Honshu, Wakayama Prefecture, Tanabe City, Mt. Jyôgamori-yama, 18 VII 2019, Hisayuki Arimoto leg. [GO010]; 1 female, Japan, Honshu, Okayama Prefecture, Tomada District, Kagamino Town, Neji, 8–15 VII 2016, Akihiko Watanabe leg., by light FIT [GO011]; 1 male, Japan, Kyushu, Kumamoto Prefecture, Uki City, Mt. Shiraiwa-yama, 16–17 VII 2016, Ryô Noda leg. [GO012]; 2 females, Japan, Kyushu, Miyazaki Prefecture, Nishiusuki District, Gokase Town, Mt. Shiraiwa-yama, 1347 m, <named-content xmlns:xlink="http://www.w3.org/1999/xlink" content-type="dwc:verbatimCoordinates" xlink:type="simple"><named-content content-type="geo-json" specific-use="{&#34;type&#34;:&#34;Point&#34;,&#34;coordinates&#34;:[131.114333,32.570472]}" id="NCID0EZDAG" xlink:type="simple">32°34'13.7"N, 131°06'51.6"E</named-content></named-content>, 30 VII 2011, Kôichi Arimoto leg. [GO013, GO014].</p><fig id="F3" position="float" orientation="portrait"><object-id xmlns:xlink="http://www.w3.org/1999/xlink" content-type="doi" xlink:type="simple">10.3897/zookeys.1004.56201.figure3</object-id><object-id xmlns:xlink="http://www.w3.org/1999/xlink" content-type="arpha" xlink:type="simple">BC75B284-70D6-5DE3-8EF5-F9B99748DBA6</object-id><label>Figure 3.</label><caption><p><italic><tp:taxon-name><tp:taxon-name-part taxon-name-part-type="genus" reg="Gamepenthes">Gamepenthes</tp:taxon-name-part></tp:taxon-name></italic> spp. <bold>A–F</bold> right basal antennomeres <bold>G, H</bold> left metacoxal plate <bold>I, J</bold> apices of elytra <bold>A</bold><italic><tp:taxon-name><tp:taxon-name-part taxon-name-part-type="genus" reg="Gamepenthes">G.</tp:taxon-name-part> <tp:taxon-name-part taxon-name-part-type="species" reg="ornatus">ornatus</tp:taxon-name-part></tp:taxon-name></italic>, male [GO003] <bold>B</bold><italic><tp:taxon-name><tp:taxon-name-part taxon-name-part-type="genus" reg="Gamepenthes">G.</tp:taxon-name-part> <tp:taxon-name-part taxon-name-part-type="species" reg="ornatus">ornatus</tp:taxon-name-part></tp:taxon-name></italic>, female [GO009] <bold>C</bold><italic><tp:taxon-name><tp:taxon-name-part taxon-name-part-type="genus" reg="Gamepenthes">G.</tp:taxon-name-part> <tp:taxon-name-part taxon-name-part-type="species" reg="pictipennis">pictipennis</tp:taxon-name-part></tp:taxon-name></italic>, male [GP010] <bold>D</bold><italic><tp:taxon-name><tp:taxon-name-part taxon-name-part-type="genus" reg="Gamepenthes">G.</tp:taxon-name-part> <tp:taxon-name-part taxon-name-part-type="species" reg="pictipennis">pictipennis</tp:taxon-name-part></tp:taxon-name></italic>, female [GP011] <bold>E</bold><italic><tp:taxon-name><tp:taxon-name-part taxon-name-part-type="genus" reg="Gamepenthes">G.</tp:taxon-name-part> <tp:taxon-name-part taxon-name-part-type="species" reg="similis">similis</tp:taxon-name-part></tp:taxon-name></italic>, male [GS003] <bold>F</bold><italic><tp:taxon-name><tp:taxon-name-part taxon-name-part-type="genus" reg="Gamepenthes">G.</tp:taxon-name-part> <tp:taxon-name-part taxon-name-part-type="species" reg="similis">similis</tp:taxon-name-part></tp:taxon-name></italic>, female [GS006] <bold>G, I</bold><italic><tp:taxon-name><tp:taxon-name-part taxon-name-part-type="genus" reg="Gamepenthes">G.</tp:taxon-name-part> <tp:taxon-name-part taxon-name-part-type="species" reg="versipellis">versipellis</tp:taxon-name-part></tp:taxon-name></italic> [GV011] <bold>H</bold><italic><tp:taxon-name><tp:taxon-name-part taxon-name-part-type="genus" reg="Gamepenthes">G.</tp:taxon-name-part> <tp:taxon-name-part taxon-name-part-type="species" reg="pictipennis">pictipennis</tp:taxon-name-part></tp:taxon-name></italic> [GP010] <bold>J</bold><italic><tp:taxon-name><tp:taxon-name-part taxon-name-part-type="genus" reg="Gamepenthes">G.</tp:taxon-name-part> <tp:taxon-name-part taxon-name-part-type="species" reg="pictipennis">pictipennis</tp:taxon-name-part></tp:taxon-name></italic> [GP003].</p></caption><graphic xmlns:xlink="http://www.w3.org/1999/xlink" xlink:href="zookeys-1004-109-g003.jpg" position="float" orientation="portrait" xlink:type="simple" id="oo_487646.jpg"><uri content-type="original_file" xlink:type="simple">https://binary.pensoft.net/fig/487646</uri></graphic></fig><fig id="F4" position="float" orientation="portrait"><object-id xmlns:xlink="http://www.w3.org/1999/xlink" content-type="doi" xlink:type="simple">10.3897/zookeys.1004.56201.figure4</object-id><object-id xmlns:xlink="http://www.w3.org/1999/xlink" content-type="arpha" xlink:type="simple">31F3658F-2D93-5BB3-BA68-C065C3860396</object-id><label>Figure 4.</label><caption><p><italic><tp:taxon-name><tp:taxon-name-part taxon-name-part-type="genus" reg="Gamepenthes">Gamepenthes</tp:taxon-name-part></tp:taxon-name></italic> spp., head and prothorax <bold>A</bold><italic><tp:taxon-name><tp:taxon-name-part taxon-name-part-type="genus" reg="Gamepenthes">G.</tp:taxon-name-part> <tp:taxon-name-part taxon-name-part-type="species" reg="ornatus">ornatus</tp:taxon-name-part></tp:taxon-name></italic>, male [GO003] <bold>B</bold><italic><tp:taxon-name><tp:taxon-name-part taxon-name-part-type="genus" reg="Gamepenthes">G.</tp:taxon-name-part> <tp:taxon-name-part taxon-name-part-type="species" reg="ornatus">ornatus</tp:taxon-name-part></tp:taxon-name></italic>, female [GO002] <bold>C</bold><italic><tp:taxon-name><tp:taxon-name-part taxon-name-part-type="genus" reg="Gamepenthes">G.</tp:taxon-name-part> <tp:taxon-name-part taxon-name-part-type="species" reg="versipellis">versipellis</tp:taxon-name-part></tp:taxon-name></italic>, male [GV006] <bold>D</bold><italic><tp:taxon-name><tp:taxon-name-part taxon-name-part-type="genus" reg="Gamepenthes">G.</tp:taxon-name-part> <tp:taxon-name-part taxon-name-part-type="species" reg="versipellis">versipellis</tp:taxon-name-part></tp:taxon-name></italic>, female [GV007] <bold>E</bold><italic><tp:taxon-name><tp:taxon-name-part taxon-name-part-type="genus" reg="Gamepenthes">G.</tp:taxon-name-part> <tp:taxon-name-part taxon-name-part-type="species" reg="pictipennis">pictipennis</tp:taxon-name-part></tp:taxon-name></italic>, male [GP010] <bold>F</bold><italic><tp:taxon-name><tp:taxon-name-part taxon-name-part-type="genus" reg="Gamepenthes">G.</tp:taxon-name-part> <tp:taxon-name-part taxon-name-part-type="species" reg="yoshidai">yoshidai</tp:taxon-name-part></tp:taxon-name></italic>, male [GY001] <bold>A–D</bold> dorsal view <bold>E, F</bold> lateral view.</p></caption><graphic xmlns:xlink="http://www.w3.org/1999/xlink" xlink:href="zookeys-1004-109-g004.jpg" position="float" orientation="portrait" xlink:type="simple" id="oo_487647.jpg"><uri content-type="original_file" xlink:type="simple">https://binary.pensoft.net/fig/487647</uri></graphic></fig></tp:treatment-sec><tp:treatment-sec sec-type="diagnosis" id="SECID0ETLAG"><title>Diagnosis.</title><p>Body robust (<abbrev xmlns:xlink="http://www.w3.org/1999/xlink" xlink:title="Elytra index" id="ABBRID0EZLAG" xlink:type="simple">EI</abbrev>: 238–254, <abbrev xmlns:xlink="http://www.w3.org/1999/xlink" xlink:title="Body index" id="ABBRID0E4LAG" xlink:type="simple">BI</abbrev>: 220–236). Prothorax black in male, brown in female. Each elytron with pale orange U-shaped marking basally. Antennomere II shorter than wide in male, almost as long as wide in female; III shorter than wide in male, longer than wide in female; IV robust (1.36–1.53 times longer than wide in male, 1.69–1.79 times longer than wide in female), longer than II–III combined (1.53–1.99 times as long as II–III combined in male, 1.02–1.10 times as long as in female). Prosternal process weakly inclined dorsad (24–38°). Metacoxal plates not narrowed outwards on lateral half; outer edge wide. Apical edge of elytra serrate. Apex of parameres beyond pre-apical expansions equilateral triangular (apex length 0.8–0.9 times width of parameres at expansion).</p></tp:treatment-sec><tp:treatment-sec sec-type="description" id="SECID0EBMAG"><title>Measurements.</title><p>Male (6 spec.). <abbrev xmlns:xlink="http://www.w3.org/1999/xlink" xlink:title="Body length from head to elytral apices" id="ABBRID0EHMAG" xlink:type="simple">BL</abbrev>: 5.29–6.18; <abbrev xmlns:xlink="http://www.w3.org/1999/xlink" xlink:title="Maximum body width" id="ABBRID0ELMAG" xlink:type="simple">BW</abbrev>: 1.41–1.72; <abbrev xmlns:xlink="http://www.w3.org/1999/xlink" xlink:title="Maximum distance across the eyes" id="ABBRID0EPMAG" xlink:type="simple">MAE</abbrev>: 0.893–1.07; <abbrev xmlns:xlink="http://www.w3.org/1999/xlink" xlink:title="Minimum distance between the eyes" id="ABBRID0ETMAG" xlink:type="simple">MBE</abbrev>: 0.599–0.719; <abbrev xmlns:xlink="http://www.w3.org/1999/xlink" xlink:title="Ocular index" id="ABBRID0EXMAG" xlink:type="simple">OI</abbrev>: 148–154; <abbrev xmlns:xlink="http://www.w3.org/1999/xlink" xlink:title="Maximum pronotum length including hind angles" id="ABBRID0E2MAG" xlink:type="simple">PL</abbrev>: 1.47–1.82; <abbrev xmlns:xlink="http://www.w3.org/1999/xlink" xlink:title="Length of the midline of pronotum" id="ABBRID0E6MAG" xlink:type="simple">PML</abbrev>: 1.24–1.51; <abbrev xmlns:xlink="http://www.w3.org/1999/xlink" xlink:title="Minimum pronotum width between anterior angles" id="ABBRID0EDNAG" xlink:type="simple">PAW</abbrev>: 0.925–1.08; <abbrev xmlns:xlink="http://www.w3.org/1999/xlink" xlink:title="Maximum pronotum width including hind angles" id="ABBRID0EHNAG" xlink:type="simple">PW</abbrev>: 1.41–1.70; <abbrev xmlns:xlink="http://www.w3.org/1999/xlink" xlink:title="Pronotum index" id="ABBRID0ELNAG" xlink:type="simple">PI</abbrev>: 105–107; <abbrev xmlns:xlink="http://www.w3.org/1999/xlink" xlink:title="Pronotum width index" id="ABBRID0EPNAG" xlink:type="simple">PWI</abbrev>: 150–156; <abbrev xmlns:xlink="http://www.w3.org/1999/xlink" xlink:title="Maximum elytra length" id="ABBRID0ETNAG" xlink:type="simple">EL</abbrev>: 3.47–4.12; <abbrev xmlns:xlink="http://www.w3.org/1999/xlink" xlink:title="Maximum elytra width" id="ABBRID0EXNAG" xlink:type="simple">EW</abbrev>: 1.41–1.72; <abbrev xmlns:xlink="http://www.w3.org/1999/xlink" xlink:title="Elytra index" id="ABBRID0E2NAG" xlink:type="simple">EI</abbrev>: 238–246; <abbrev xmlns:xlink="http://www.w3.org/1999/xlink" xlink:title="Body index" id="ABBRID0E6NAG" xlink:type="simple">BI</abbrev>: 226–236. Female (8 spec.). <abbrev xmlns:xlink="http://www.w3.org/1999/xlink" xlink:title="Body length from head to elytral apices" id="ABBRID0EDOAG" xlink:type="simple">BL</abbrev>: 5.86–7.03; <abbrev xmlns:xlink="http://www.w3.org/1999/xlink" xlink:title="Maximum body width" id="ABBRID0EHOAG" xlink:type="simple">BW</abbrev>: 1.57–1.93; <abbrev xmlns:xlink="http://www.w3.org/1999/xlink" xlink:title="Maximum distance across the eyes" id="ABBRID0ELOAG" xlink:type="simple">MAE</abbrev>: 0.929–1.12; <abbrev xmlns:xlink="http://www.w3.org/1999/xlink" xlink:title="Minimum distance between the eyes" id="ABBRID0EPOAG" xlink:type="simple">MBE</abbrev>: 0.620–0.764; <abbrev xmlns:xlink="http://www.w3.org/1999/xlink" xlink:title="Ocular index" id="ABBRID0ETOAG" xlink:type="simple">OI</abbrev>: 141–150; <abbrev xmlns:xlink="http://www.w3.org/1999/xlink" xlink:title="Maximum pronotum length including hind angles" id="ABBRID0EXOAG" xlink:type="simple">PL</abbrev>: 1.71–2.12; <abbrev xmlns:xlink="http://www.w3.org/1999/xlink" xlink:title="Length of the midline of pronotum" id="ABBRID0E2OAG" xlink:type="simple">PML</abbrev>: 1.42–1.81; <abbrev xmlns:xlink="http://www.w3.org/1999/xlink" xlink:title="Minimum pronotum width between anterior angles" id="ABBRID0E6OAG" xlink:type="simple">PAW</abbrev>: 0.956–1.14; <abbrev xmlns:xlink="http://www.w3.org/1999/xlink" xlink:title="Maximum pronotum width including hind angles" id="ABBRID0EDPAG" xlink:type="simple">PW</abbrev>: 1.57–1.93; <abbrev xmlns:xlink="http://www.w3.org/1999/xlink" xlink:title="Pronotum index" id="ABBRID0EHPAG" xlink:type="simple">PI</abbrev>: 106–111; <abbrev xmlns:xlink="http://www.w3.org/1999/xlink" xlink:title="Pronotum width index" id="ABBRID0ELPAG" xlink:type="simple">PWI</abbrev>: 161–174; <abbrev xmlns:xlink="http://www.w3.org/1999/xlink" xlink:title="Maximum elytra length" id="ABBRID0EPPAG" xlink:type="simple">EL</abbrev>: 3.90–4.67; <abbrev xmlns:xlink="http://www.w3.org/1999/xlink" xlink:title="Maximum elytra width" id="ABBRID0ETPAG" xlink:type="simple">EW</abbrev>: 1.57–1.93; <abbrev xmlns:xlink="http://www.w3.org/1999/xlink" xlink:title="Elytra index" id="ABBRID0EXPAG" xlink:type="simple">EI</abbrev>: 242–254; <abbrev xmlns:xlink="http://www.w3.org/1999/xlink" xlink:title="Body index" id="ABBRID0E2PAG" xlink:type="simple">BI</abbrev>: 220–230.</p></tp:treatment-sec><tp:treatment-sec sec-type="distribution" id="SECID0E6PAG"><title>Distribution.</title><p>Japan: Honshu, Shikoku, Kyushu.</p></tp:treatment-sec><tp:treatment-sec sec-type="comparisons" id="SECID0EEQAG"><title>Comparative notes.</title><p><italic><tp:taxon-name><tp:taxon-name-part taxon-name-part-type="genus" reg="Gamepenthes">Gamepenthes</tp:taxon-name-part> <tp:taxon-name-part taxon-name-part-type="species" reg="ornatus">ornatus</tp:taxon-name-part></tp:taxon-name></italic> and <italic><tp:taxon-name><tp:taxon-name-part taxon-name-part-type="genus" reg="Gamepenthes">G.</tp:taxon-name-part> <tp:taxon-name-part taxon-name-part-type="species" reg="versipellis">versipellis</tp:taxon-name-part></tp:taxon-name></italic> (Lewis, 1894) are often found sympatrically and are remarkably similar. They are distinguished by apical expansion of parameres beyond apical-lateral hooks (<italic><tp:taxon-name><tp:taxon-name-part taxon-name-part-type="genus" reg="Gamepenthes">G.</tp:taxon-name-part> <tp:taxon-name-part taxon-name-part-type="species" reg="ornatus">ornatus</tp:taxon-name-part></tp:taxon-name></italic>, apex length 0.8–0.9 times width of parameres at expansion; <italic><tp:taxon-name><tp:taxon-name-part taxon-name-part-type="genus" reg="Gamepenthes">G.</tp:taxon-name-part> <tp:taxon-name-part taxon-name-part-type="species" reg="versipellis">versipellis</tp:taxon-name-part></tp:taxon-name></italic>, 0.5–0.6 times width of parameres at expansion) (Fig. <xref ref-type="fig" rid="F7">7A, D</xref>).</p><p><xref ref-type="bibr" rid="B25">Ôhira (1995a)</xref> distinguished <italic><tp:taxon-name><tp:taxon-name-part taxon-name-part-type="genus" reg="Gamepenthes">G.</tp:taxon-name-part> <tp:taxon-name-part taxon-name-part-type="species" reg="ornatus">ornatus</tp:taxon-name-part></tp:taxon-name></italic> from <italic><tp:taxon-name><tp:taxon-name-part taxon-name-part-type="genus" reg="Gamepenthes">G.</tp:taxon-name-part> <tp:taxon-name-part taxon-name-part-type="species" reg="versipellis">versipellis</tp:taxon-name-part></tp:taxon-name></italic> in the key by the antennomere II (<italic><tp:taxon-name><tp:taxon-name-part taxon-name-part-type="genus" reg="Gamepenthes">G.</tp:taxon-name-part> <tp:taxon-name-part taxon-name-part-type="species" reg="ornatus">ornatus</tp:taxon-name-part></tp:taxon-name></italic>, longer than wide; <italic><tp:taxon-name><tp:taxon-name-part taxon-name-part-type="genus" reg="Gamepenthes">G.</tp:taxon-name-part> <tp:taxon-name-part taxon-name-part-type="species" reg="versipellis">versipellis</tp:taxon-name-part></tp:taxon-name></italic>, shorter than wide) and color of the basal outer edge of the elytra (<italic><tp:taxon-name><tp:taxon-name-part taxon-name-part-type="genus" reg="Gamepenthes">G.</tp:taxon-name-part> <tp:taxon-name-part taxon-name-part-type="species" reg="ornatus">ornatus</tp:taxon-name-part></tp:taxon-name></italic>, pale orange, Fig. <xref ref-type="fig" rid="F1">1A</xref>; <italic><tp:taxon-name><tp:taxon-name-part taxon-name-part-type="genus" reg="Gamepenthes">G.</tp:taxon-name-part> <tp:taxon-name-part taxon-name-part-type="species" reg="versipellis">versipellis</tp:taxon-name-part></tp:taxon-name></italic>, black, Fig. <xref ref-type="fig" rid="F1">1D</xref>). However, in both species, the males’ antennomere II is shorter than wide (Fig. <xref ref-type="fig" rid="F3">3A</xref>), and in females, it is almost as long as or slightly longer than wide (Fig. <xref ref-type="fig" rid="F3">3B</xref>). Moreover, their elytral base is variable in color, and we found specimens [GO001, GO016] of <italic><tp:taxon-name><tp:taxon-name-part taxon-name-part-type="genus" reg="Gamepenthes">G.</tp:taxon-name-part> <tp:taxon-name-part taxon-name-part-type="species" reg="versipellis">versipellis</tp:taxon-name-part></tp:taxon-name></italic> with a pale orange basal outer edge of the elytra. The two species are difficult to distinguish using antennomere II and elytral color. In females, pronotum coloration is a good diagnostic character (<italic><tp:taxon-name><tp:taxon-name-part taxon-name-part-type="genus" reg="Gamepenthes">G.</tp:taxon-name-part> <tp:taxon-name-part taxon-name-part-type="species" reg="ornatus">ornatus</tp:taxon-name-part></tp:taxon-name></italic>, brown, Fig. <xref ref-type="fig" rid="F4">4B</xref>; <italic><tp:taxon-name><tp:taxon-name-part taxon-name-part-type="genus" reg="Gamepenthes">G.</tp:taxon-name-part> <tp:taxon-name-part taxon-name-part-type="species" reg="versipellis">versipellis</tp:taxon-name-part></tp:taxon-name></italic>, red, Fig. <xref ref-type="fig" rid="F4">4D</xref>) because no pronotum color variation has been found in either species. Considering the possibility that females with non-red pronota have been found, pronotum shape is the best diagnostic character for both sexes of the two species except for aedeagus (<italic><tp:taxon-name><tp:taxon-name-part taxon-name-part-type="genus" reg="Gamepenthes">G.</tp:taxon-name-part> <tp:taxon-name-part taxon-name-part-type="species" reg="ornatus">ornatus</tp:taxon-name-part></tp:taxon-name></italic>, <abbrev xmlns:xlink="http://www.w3.org/1999/xlink" xlink:title="Pronotum width index" id="ABBRID0EGWAG" xlink:type="simple">PWI</abbrev> 150–156 in male and 161–174 in female; <italic><tp:taxon-name><tp:taxon-name-part taxon-name-part-type="genus" reg="Gamepenthes">G.</tp:taxon-name-part> <tp:taxon-name-part taxon-name-part-type="species" reg="versipellis">versipellis</tp:taxon-name-part></tp:taxon-name></italic>, <abbrev xmlns:xlink="http://www.w3.org/1999/xlink" xlink:title="Pronotum width index" id="ABBRID0EVWAG" xlink:type="simple">PWI</abbrev> 172–184 in male and 176–191 in female) (Fig. <xref ref-type="fig" rid="F4">4A–D</xref>).</p></tp:treatment-sec><tp:treatment-sec><!--Section generated to contain objects referenced in tp:taxon-treatment.--><fig id="F1" position="float" orientation="portrait"><object-id xmlns:xlink="http://www.w3.org/1999/xlink" content-type="doi" xlink:type="simple">10.3897/zookeys.1004.56201.figure1</object-id><object-id xmlns:xlink="http://www.w3.org/1999/xlink" content-type="arpha" xlink:type="simple">0A8F7580-1F88-5298-B068-014979D35E13</object-id><label>Figure 1.</label><caption><p><italic><tp:taxon-name><tp:taxon-name-part taxon-name-part-type="genus" reg="Gamepenthes">Gamepenthes</tp:taxon-name-part></tp:taxon-name></italic> spp., male, habitus, dorsal view <bold>A</bold><italic><tp:taxon-name><tp:taxon-name-part taxon-name-part-type="genus" reg="Gamepenthes">G.</tp:taxon-name-part> <tp:taxon-name-part taxon-name-part-type="species" reg="ornatus">ornatus</tp:taxon-name-part></tp:taxon-name></italic> [GO003] <bold>B</bold><italic><tp:taxon-name><tp:taxon-name-part taxon-name-part-type="genus" reg="Gamepenthes">G.</tp:taxon-name-part> <tp:taxon-name-part taxon-name-part-type="species" reg="pictipennis">pictipennis</tp:taxon-name-part></tp:taxon-name></italic> [GP010] <bold>C</bold><italic><tp:taxon-name><tp:taxon-name-part taxon-name-part-type="genus" reg="Gamepenthes">G.</tp:taxon-name-part> <tp:taxon-name-part taxon-name-part-type="species" reg="similis">similis</tp:taxon-name-part></tp:taxon-name></italic> [GS003] <bold>D</bold><italic><tp:taxon-name><tp:taxon-name-part taxon-name-part-type="genus" reg="Gamepenthes">G.</tp:taxon-name-part> <tp:taxon-name-part taxon-name-part-type="species" reg="versipellis">versipellis</tp:taxon-name-part></tp:taxon-name></italic> [GV006] <bold>E</bold><italic><tp:taxon-name><tp:taxon-name-part taxon-name-part-type="genus" reg="Gamepenthes">G.</tp:taxon-name-part> <tp:taxon-name-part taxon-name-part-type="species" reg="yoshidai">yoshidai</tp:taxon-name-part></tp:taxon-name></italic> [GY001].</p></caption><graphic xmlns:xlink="http://www.w3.org/1999/xlink" xlink:href="zookeys-1004-109-g001.jpg" position="float" orientation="portrait" xlink:type="simple" id="oo_487644.jpg"><uri content-type="original_file" xlink:type="simple">https://binary.pensoft.net/fig/487644</uri></graphic></fig><fig id="F7" position="float" orientation="portrait"><object-id xmlns:xlink="http://www.w3.org/1999/xlink" content-type="doi" xlink:type="simple">10.3897/zookeys.1004.56201.figure7</object-id><object-id xmlns:xlink="http://www.w3.org/1999/xlink" content-type="arpha" xlink:type="simple">AC1A6444-C92B-5447-9A1B-58638F4A0488</object-id><label>Figure 7.</label><caption><p><italic><tp:taxon-name><tp:taxon-name-part taxon-name-part-type="genus" reg="Gamepenthes">Gamepenthes</tp:taxon-name-part></tp:taxon-name></italic> spp., male, aedeagus, ventral side <bold>A</bold><italic><tp:taxon-name><tp:taxon-name-part taxon-name-part-type="genus" reg="Gamepenthes">G.</tp:taxon-name-part> <tp:taxon-name-part taxon-name-part-type="species" reg="ornatus">ornatus</tp:taxon-name-part></tp:taxon-name></italic> [GO006] <bold>B</bold><italic><tp:taxon-name><tp:taxon-name-part taxon-name-part-type="genus" reg="Gamepenthes">G.</tp:taxon-name-part> <tp:taxon-name-part taxon-name-part-type="species" reg="pictipennis">pictipennis</tp:taxon-name-part></tp:taxon-name></italic> [GP006] <bold>C</bold><italic><tp:taxon-name><tp:taxon-name-part taxon-name-part-type="genus" reg="Gamepenthes">G.</tp:taxon-name-part> <tp:taxon-name-part taxon-name-part-type="species" reg="similis">similis</tp:taxon-name-part></tp:taxon-name></italic> [GS008] <bold>D</bold><italic><tp:taxon-name><tp:taxon-name-part taxon-name-part-type="genus" reg="Gamepenthes">G.</tp:taxon-name-part> <tp:taxon-name-part taxon-name-part-type="species" reg="versipellis">versipellis</tp:taxon-name-part></tp:taxon-name></italic> [GV003] <bold>E</bold><italic><tp:taxon-name><tp:taxon-name-part taxon-name-part-type="genus" reg="Gamepenthes">G.</tp:taxon-name-part> <tp:taxon-name-part taxon-name-part-type="species" reg="yoshidai">yoshidai</tp:taxon-name-part></tp:taxon-name></italic> [GY002].</p></caption><graphic xmlns:xlink="http://www.w3.org/1999/xlink" xlink:href="zookeys-1004-109-g007.jpg" position="float" orientation="portrait" xlink:type="simple" id="oo_487649.jpg"><uri content-type="original_file" xlink:type="simple">https://binary.pensoft.net/fig/487649</uri></graphic></fig></tp:treatment-sec><ref-list><ref id="B13"><mixed-citation xmlns:xlink="http://www.w3.org/1999/xlink" xlink:type="simple"><person-group><name name-style="western"><surname>Kishii</surname><given-names>T</given-names></name></person-group> (<year>1959</year>) <tp:taxon-name><tp:taxon-name-part taxon-name-part-type="family">Elateridae</tp:taxon-name-part></tp:taxon-name> of Amami-Oshima collected by Prof. Shirozui. Akitu 8(3): 57–64, pls. I–II.</mixed-citation></ref><ref id="B25"><mixed-citation xmlns:xlink="http://www.w3.org/1999/xlink" xlink:type="simple"><person-group><name name-style="western"><surname>Ôhira</surname><given-names>H</given-names></name></person-group> (<year>1995a</year>) <article-title>On the <italic><tp:taxon-name><tp:taxon-name-part taxon-name-part-type="genus">Gamepenthes</tp:taxon-name-part></tp:taxon-name></italic>-species from Japan (<tp:taxon-name><tp:taxon-name-part taxon-name-part-type="order">Coleoptera</tp:taxon-name-part></tp:taxon-name>: <tp:taxon-name><tp:taxon-name-part taxon-name-part-type="family">Elateridae</tp:taxon-name-part></tp:taxon-name>).</article-title><source>Gekkan-Mushi</source><volume>290</volume>: <fpage>14</fpage>–<lpage>17</lpage>. [In Japanese, with English title]</mixed-citation></ref></ref-list></tp:taxon-treatment>
