# Supplementary material for: The genus Nipponodrasterius Kishii (Coleoptera, Elateridae, Agrypninae), a junior synonym of the genus Gamepenthes Fleutiaux (Coleoptera, Elateridae, Elaterinae), with review of the Japanese Gamepenthes species
Source: Zookeys. 2020 Dec 16;1004:109–27. doi: 10.3897/zookeys.1004.56201 (PMC7758306; doi:10.3897/zookeys.1004.56201)
Supplement: XML Treatment for Gamepenthes pictipennis [file zookeys.1004.56201-treatment3.xml]

<!DOCTYPE tp:taxon-treatment
  PUBLIC "-//TaxonX//DTD Taxonomic Treatment Publishing DTD v0 20100105//EN" "tax-treatment-NSO.dtd">
<tp:taxon-treatment xmlns:tp="http://www.plazi.org/taxpub"><tp:treatment-meta><kwd-group><label>Taxon classification</label><kwd><named-content xmlns:xlink="http://www.w3.org/1999/xlink" content-type="kingdom">Animalia</named-content></kwd><kwd><named-content xmlns:xlink="http://www.w3.org/1999/xlink" content-type="order"> Coleoptera</named-content></kwd><kwd><named-content xmlns:xlink="http://www.w3.org/1999/xlink" content-type="family">Elateridae</named-content></kwd></kwd-group><mixed-citation publication-type="journal"><person-group><name><surname>Arimoto</surname><given-names>Kôichi</given-names></name><name><surname>Arimoto</surname><given-names>Hisayuki</given-names></name></person-group><article-title>The genus <italic><tp:taxon-name><tp:taxon-name-part taxon-name-part-type="genus" reg="Nipponodrasterius">Nipponodrasterius</tp:taxon-name-part></tp:taxon-name></italic> Kishii (<tp:taxon-name><tp:taxon-name-part taxon-name-part-type="order">Coleoptera</tp:taxon-name-part></tp:taxon-name>, <tp:taxon-name><tp:taxon-name-part taxon-name-part-type="family">Elateridae</tp:taxon-name-part></tp:taxon-name>, <tp:taxon-name><tp:taxon-name-part taxon-name-part-type="subfamily">Agrypninae</tp:taxon-name-part></tp:taxon-name>), a junior synonym of the genus <italic><tp:taxon-name><tp:taxon-name-part taxon-name-part-type="genus" reg="Gamepenthes">Gamepenthes</tp:taxon-name-part></tp:taxon-name></italic> Fleutiaux (<tp:taxon-name><tp:taxon-name-part taxon-name-part-type="order">Coleoptera</tp:taxon-name-part></tp:taxon-name>, <tp:taxon-name><tp:taxon-name-part taxon-name-part-type="family">Elateridae</tp:taxon-name-part></tp:taxon-name>, <tp:taxon-name><tp:taxon-name-part taxon-name-part-type="subfamily">Elaterinae</tp:taxon-name-part></tp:taxon-name>), with review of the Japanese <italic><tp:taxon-name><tp:taxon-name-part taxon-name-part-type="genus" reg="Gamepenthes">Gamepenthes</tp:taxon-name-part></tp:taxon-name></italic> species</article-title><source>Zookeys</source><day>16</day><month>12</month><year>2020</year><volume>1004</volume><fpage>109</fpage><lpage>127</lpage><pub-id pub-id-type="doi">10.3897/zookeys.1004.56201</pub-id></mixed-citation></tp:treatment-meta><tp:nomenclature><tp:taxon-name><object-id xmlns:xlink="http://www.w3.org/1999/xlink" content-type="arpha" xlink:type="simple">272DD5BF-63D4-5BC3-812A-31E9B1FA93C3</object-id>
            <tp:taxon-name-part taxon-name-part-type="genus" reg="Gamepenthes">Gamepenthes</tp:taxon-name-part>
            <tp:taxon-name-part taxon-name-part-type="species" reg="pictipennis">pictipennis</tp:taxon-name-part>
          </tp:taxon-name><tp:taxon-authority>(Lewis, 1894)</tp:taxon-authority><xref ref-type="fig" rid="F1">Figures 1B</xref><xref ref-type="fig" rid="F2">, 2A–D</xref><xref ref-type="fig" rid="F3">, 3C, D</xref><xref ref-type="fig" rid="F4">, 4E</xref><xref ref-type="fig" rid="F5">, 5</xref><xref ref-type="fig" rid="F6">, 6</xref><xref ref-type="fig" rid="F7">, 7B</xref><tp:nomenclature-citation-list><tp:nomenclature-citation><tp:taxon-name>
                <tp:taxon-name-part taxon-name-part-type="genus" reg="Melanoxanthus">Melanoxanthus</tp:taxon-name-part> <tp:taxon-name-part taxon-name-part-type="species" reg="pictipennis">pictipennis</tp:taxon-name-part></tp:taxon-name><comment>Lewis, 1894: 48 (original description; type locality: Fukushima [Kisofukushima in Nagano Prefecture] and Nataksugawa [Nakatsugawa in Gifu Prefecture], Honshu, Japan).</comment></tp:nomenclature-citation><tp:nomenclature-citation><tp:taxon-name>
                <tp:taxon-name-part taxon-name-part-type="genus" reg="Gamepenthes">Gamepenthes</tp:taxon-name-part> <tp:taxon-name-part taxon-name-part-type="species" reg="pictipennis">pictipennis</tp:taxon-name-part></tp:taxon-name><comment>(Lewis, 1894); <xref ref-type="bibr" rid="B13">Kishii 1959</xref>: 58 (changed generic status).</comment></tp:nomenclature-citation><tp:nomenclature-citation><tp:taxon-name>
                <tp:taxon-name-part taxon-name-part-type="genus" reg="Gamepenthes">Gamepenthes</tp:taxon-name-part> <tp:taxon-name-part taxon-name-part-type="species" reg="pictipennis">pictipennis</tp:taxon-name-part> <tp:taxon-name-part taxon-name-part-type="authority">aberrant</tp:taxon-name-part> <tp:taxon-name-part taxon-name-part-type="infraspecific-rank">form</tp:taxon-name-part> <tp:taxon-name-part taxon-name-part-type="form" reg="mizunoi">mizunoi</tp:taxon-name-part></tp:taxon-name><comment>Kishii, 1968: 14 (original description; type locality: Tokugô-tôge Pass, Nagano Prefecture, Honshu, Japan).</comment></tp:nomenclature-citation><tp:nomenclature-citation><tp:taxon-name>
                <tp:taxon-name-part taxon-name-part-type="genus" reg="Nipponodrasterius">Nipponodrasterius</tp:taxon-name-part> <tp:taxon-name-part taxon-name-part-type="species" reg="alpicola">alpicola</tp:taxon-name-part></tp:taxon-name><comment>Kishii, 1966: 9 (original description; type locality: Sampuku-tôge Pass, Kashio, Ôshika Village, Shimoina District, Nagano Prefecture, Honshu, Japan). <bold>syn. nov.</bold></comment></tp:nomenclature-citation></tp:nomenclature-citation-list></tp:nomenclature><tp:treatment-sec sec-type="material" id="SECID0EC2AG"><title>Material examined.</title><p><bold><italic>Holotype</italic></bold> of <italic><tp:taxon-name><tp:taxon-name-part taxon-name-part-type="genus" reg="Nipponodrasterius">Nipponodrasterius</tp:taxon-name-part> <tp:taxon-name-part taxon-name-part-type="species" reg="alpicola">alpicola</tp:taxon-name-part></tp:taxon-name></italic>. Male, Japan, Honshu, Nagano Prefecture, Shimoina District, Ôshika Village, Kashio, Sampuku-tôge Pass, 17–20, VII, 1956, H. Nitta leg. Verbatim label data (Fig. <xref ref-type="fig" rid="F5">5J</xref>): “<italic><tp:taxon-name><tp:taxon-name-part taxon-name-part-type="genus" reg="Nipponodrasterius">Nipponodrasterius</tp:taxon-name-part></tp:taxon-name></italic> / <italic><tp:taxon-name><tp:taxon-name-part taxon-name-part-type="genus" reg="Nipponodrasterius"/><tp:taxon-name-part taxon-name-part-type="species" reg="alpicola">alpicola</tp:taxon-name-part></tp:taxon-name></italic> / <xref ref-type="bibr" rid="B14">Kishii. 1966</xref> / DET. T. KISHII. ‘66”; “HOLOTYPE”; “Sampuku pass / South Alps, Japan / July 17~20, 1956 / Coll. Nitta”; “2489”.</p><fig id="F5" position="float" orientation="portrait"><object-id xmlns:xlink="http://www.w3.org/1999/xlink" content-type="doi" xlink:type="simple">10.3897/zookeys.1004.56201.figure5</object-id><object-id xmlns:xlink="http://www.w3.org/1999/xlink" content-type="arpha" xlink:type="simple">012F80DA-6823-5917-8902-201163BB4935</object-id><label>Figure 5.</label><caption><p>Holotype of <italic><tp:taxon-name><tp:taxon-name-part taxon-name-part-type="genus" reg="Nipponodrasterius">Nipponodrasterius</tp:taxon-name-part> <tp:taxon-name-part taxon-name-part-type="species" reg="alpicola">alpicola</tp:taxon-name-part></tp:taxon-name></italic><bold>A</bold> head, anterior view <bold>B</bold> right basal antennomeres <bold>C</bold> hind angles of pronotum <bold>D</bold> prothorax, ventral view <bold>E</bold> prothorax, lateral view <bold>F</bold> mesosternum <bold>G</bold> apices of elytra <bold>H</bold> right metacoxal plate <bold>I</bold> left mid tarsus and claw <bold>J</bold> aedeagus <bold>K</bold> labels <bold>L</bold> aedeagus slide.</p></caption><graphic xmlns:xlink="http://www.w3.org/1999/xlink" xlink:href="zookeys-1004-109-g005.jpg" position="float" orientation="portrait" xlink:type="simple" id="oo_487742.jpg"><uri content-type="original_file" xlink:type="simple">https://binary.pensoft.net/fig/487742</uri></graphic></fig><fig id="F6" position="float" orientation="portrait"><object-id xmlns:xlink="http://www.w3.org/1999/xlink" content-type="doi" xlink:type="simple">10.3897/zookeys.1004.56201.figure6</object-id><object-id xmlns:xlink="http://www.w3.org/1999/xlink" content-type="arpha" xlink:type="simple">445CD367-EFF3-50CC-A906-B7299A7CD660</object-id><label>Figure 6.</label><caption><p><italic><tp:taxon-name><tp:taxon-name-part taxon-name-part-type="genus" reg="Gamepenthes">Gamepenthes</tp:taxon-name-part> <tp:taxon-name-part taxon-name-part-type="species" reg="pictipennis">pictipennis</tp:taxon-name-part></tp:taxon-name></italic>, male, apex of left paramere of aedeagus <bold>A, B</bold> [GP006] <bold>C, D</bold> [GP007] <bold>E, F</bold> [GP009] <bold>G, H</bold> [GP012] <bold>I, J</bold> holotype of <italic><tp:taxon-name><tp:taxon-name-part taxon-name-part-type="genus" reg="Nipponodrasterius">Nipponodrasterius</tp:taxon-name-part> <tp:taxon-name-part taxon-name-part-type="species" reg="alpicola">alpicola</tp:taxon-name-part></tp:taxon-name></italic><bold>A, C, E, G, I</bold> dorsal side <bold>B, D, F, H, J</bold> ventral side.</p></caption><graphic xmlns:xlink="http://www.w3.org/1999/xlink" xlink:href="zookeys-1004-109-g006.jpg" position="float" orientation="portrait" xlink:type="simple" id="oo_487648.jpg"><uri content-type="original_file" xlink:type="simple">https://binary.pensoft.net/fig/487648</uri></graphic></fig></tp:treatment-sec><tp:treatment-sec sec-type="type material" id="SECID0EQ6AG"><title>Non-type material.</title><p>1 male, Japan, Hokkaido, Uryû District, Horokanai Town, Syumarinai, 31 VII 1982, Koji Hosokawa leg. [GP001]; 1 female, Japan, Honshu, Gunma Prefecture, Ôsawa, 19 VII 1975, M. Yagi leg. [GP002]; 1 male, Japan, Honshu, Yamanashi Prefecture, Sudama Town, Masutomi spa, 9 VIII 1989, Yutaka Ishikawa leg. [GP003]; 1 female, same place as the former, 1300 m, 26 VII 1999, Yutaka Ishikawa leg. [GP004]; 1 female, same place as the former, ca 1300 m, base of the western end of the Okuchichibu Mountains, 18 VII 1990, Yutaka Ishikawa leg. [GP005]; 1 male, Japan, Honshu, Yamanashi Prefecture, Kôshû City, Enzan, Hikawa Forest Road, 20 VIII 1989, K. Shindô leg. [GP006]; 1 male, Japan, Honshu, Gifu Prefecture, Takayama City, Shôkawa Town, Oganigô, Ôkuro Valley, 30 VI 2007, Hisayuki Arimoto leg. [GP007]; 1 female, Japan, Honshu, Gifu Prefecture, Ôno District, Shôkawa Village, Ogamigô, 12 VIII 1995, N. Yuzawa leg. [GP008]; 1 male, Japan, Honshu, Nara Prefecture, Tenkawa Village, Tsubonouchi Forest Road, 1200m, 21 VII 2008, Hisayuki Arimoto leg. [GP009]; 1 male, 1 female, Japan, Honshu, Okayama Prefecture, Tomada District, Kagamino Town, Neji, 8–15 VII 2016, Akihiko Watanabe leg., by light FIT [male: GP0010; female: GP011]; 1 male, Japan, Kyushu, Ôita Prefecture, Toyogoôno City, Ogata Town, Mt. Furusobo-san, 30 VII 2017, Yûji Tsutsumiuchi leg. [GP012].</p></tp:treatment-sec><tp:treatment-sec sec-type="diagnosis" id="SECID0EV6AG"><title>Diagnosis.</title><p>Body robust (<abbrev xmlns:xlink="http://www.w3.org/1999/xlink" xlink:title="Elytra index" id="ABBRID0E26AG" xlink:type="simple">EI</abbrev>: 222–244, <abbrev xmlns:xlink="http://www.w3.org/1999/xlink" xlink:title="Body index" id="ABBRID0E66AG" xlink:type="simple">BI</abbrev>: 209–247). Prothorax black; hind angles of pronotum yellow to orange in many, black in some. Each elytron with three separate yellow markings basally; basal markings connected in many, variably reduced in some. Antennomere II shorter than wide; antennomere III shorter than wide in male, slightly longer than wide in female; IV elongate (1.74–2.00 times longer than wide in male, 1.96–2.05 times longer than wide in female), longer than II–III combined (1.47–1.79 times as long as II–III combined in male, 1.21–1.40 times as long as II–III combined in female). Prosternal process weakly inclined dorsad (20–25°). Metacoxal plates narrowed outwards, with outer edge narrow. Apical edge of elytra rounded, without spines. Apex of parameres beyond pre-apical expansions widely triangular (apex length 0.1–0.2 times width of parameres at expansion).</p></tp:treatment-sec><tp:treatment-sec sec-type="description" id="SECID0EDABG"><title>Measurements.</title><p>Male (8 spec.). <abbrev xmlns:xlink="http://www.w3.org/1999/xlink" xlink:title="Body length from head to elytral apices" id="ABBRID0EJABG" xlink:type="simple">BL</abbrev>: 5.13–6.51; <abbrev xmlns:xlink="http://www.w3.org/1999/xlink" xlink:title="Maximum body width" id="ABBRID0ENABG" xlink:type="simple">BW</abbrev>: 1.42–1.88; <abbrev xmlns:xlink="http://www.w3.org/1999/xlink" xlink:title="Maximum distance across the eyes" id="ABBRID0ERABG" xlink:type="simple">MAE</abbrev>: 0.903–1.10; <abbrev xmlns:xlink="http://www.w3.org/1999/xlink" xlink:title="Minimum distance between the eyes" id="ABBRID0EVABG" xlink:type="simple">MBE</abbrev>: 0.623–0.793; <abbrev xmlns:xlink="http://www.w3.org/1999/xlink" xlink:title="Ocular index" id="ABBRID0EZABG" xlink:type="simple">OI</abbrev>: 132–145; <abbrev xmlns:xlink="http://www.w3.org/1999/xlink" xlink:title="Maximum pronotum length including hind angles" id="ABBRID0E4ABG" xlink:type="simple">PL</abbrev>: 1.34–1.85; <abbrev xmlns:xlink="http://www.w3.org/1999/xlink" xlink:title="Length of the midline of pronotum" id="ABBRID0EBBBG" xlink:type="simple">PML</abbrev>: 1.27–1.62; <abbrev xmlns:xlink="http://www.w3.org/1999/xlink" xlink:title="Minimum pronotum width between anterior angles" id="ABBRID0EFBBG" xlink:type="simple">PAW</abbrev>: 0.937–1.13; <abbrev xmlns:xlink="http://www.w3.org/1999/xlink" xlink:title="Maximum pronotum width including hind angles" id="ABBRID0EJBBG" xlink:type="simple">PW</abbrev>: 1.37–1.76; <abbrev xmlns:xlink="http://www.w3.org/1999/xlink" xlink:title="Pronotum index" id="ABBRID0ENBBG" xlink:type="simple">PI</abbrev>: 101–111; <abbrev xmlns:xlink="http://www.w3.org/1999/xlink" xlink:title="Pronotum width index" id="ABBRID0ERBBG" xlink:type="simple">PWI</abbrev>: 146–161; <abbrev xmlns:xlink="http://www.w3.org/1999/xlink" xlink:title="Maximum elytra length" id="ABBRID0EVBBG" xlink:type="simple">EL</abbrev>: 3.32–4.29; <abbrev xmlns:xlink="http://www.w3.org/1999/xlink" xlink:title="Maximum elytra width" id="ABBRID0EZBBG" xlink:type="simple">EW</abbrev>: 1.42–1.88; <abbrev xmlns:xlink="http://www.w3.org/1999/xlink" xlink:title="Elytra index" id="ABBRID0E4BBG" xlink:type="simple">EI</abbrev>: 222–238; <abbrev xmlns:xlink="http://www.w3.org/1999/xlink" xlink:title="Body index" id="ABBRID0EBCBG" xlink:type="simple">BI</abbrev>: 212–247. Female (5 spec.). <abbrev xmlns:xlink="http://www.w3.org/1999/xlink" xlink:title="Body length from head to elytral apices" id="ABBRID0EFCBG" xlink:type="simple">BL</abbrev>: 5.65–7.25; <abbrev xmlns:xlink="http://www.w3.org/1999/xlink" xlink:title="Maximum body width" id="ABBRID0EJCBG" xlink:type="simple">BW</abbrev>: 1.55–1.96; <abbrev xmlns:xlink="http://www.w3.org/1999/xlink" xlink:title="Maximum distance across the eyes" id="ABBRID0ENCBG" xlink:type="simple">MAE</abbrev>: 0.915–1.14; <abbrev xmlns:xlink="http://www.w3.org/1999/xlink" xlink:title="Minimum distance between the eyes" id="ABBRID0ERCBG" xlink:type="simple">MBE</abbrev>: 0.653–0.856; <abbrev xmlns:xlink="http://www.w3.org/1999/xlink" xlink:title="Ocular index" id="ABBRID0EVCBG" xlink:type="simple">OI</abbrev>: 133–140; <abbrev xmlns:xlink="http://www.w3.org/1999/xlink" xlink:title="Maximum pronotum length including hind angles" id="ABBRID0EZCBG" xlink:type="simple">PL</abbrev>: 1.61–2.11; <abbrev xmlns:xlink="http://www.w3.org/1999/xlink" xlink:title="Minimum pronotum width between anterior angles" id="ABBRID0E4CBG" xlink:type="simple">PAW</abbrev>: 0.943–1.17; <abbrev xmlns:xlink="http://www.w3.org/1999/xlink" xlink:title="Length of the midline of pronotum" id="ABBRID0EBDBG" xlink:type="simple">PML</abbrev>: 1.40–1.87; <abbrev xmlns:xlink="http://www.w3.org/1999/xlink" xlink:title="Maximum pronotum width including hind angles" id="ABBRID0EFDBG" xlink:type="simple">PW</abbrev>: 1.47–1.91; <abbrev xmlns:xlink="http://www.w3.org/1999/xlink" xlink:title="Pronotum index" id="ABBRID0EJDBG" xlink:type="simple">PI</abbrev>: 108–112; <abbrev xmlns:xlink="http://www.w3.org/1999/xlink" xlink:title="Pronotum width index" id="ABBRID0ENDBG" xlink:type="simple">PWI</abbrev>: 155–163; <abbrev xmlns:xlink="http://www.w3.org/1999/xlink" xlink:title="Maximum elytra length" id="ABBRID0ERDBG" xlink:type="simple">EL</abbrev>: 3.57–4.72; <abbrev xmlns:xlink="http://www.w3.org/1999/xlink" xlink:title="Maximum elytra width" id="ABBRID0EVDBG" xlink:type="simple">EW</abbrev>: 1.55–1.96; <abbrev xmlns:xlink="http://www.w3.org/1999/xlink" xlink:title="Elytra index" id="ABBRID0EZDBG" xlink:type="simple">EI</abbrev>: 228–244; <abbrev xmlns:xlink="http://www.w3.org/1999/xlink" xlink:title="Body index" id="ABBRID0E4DBG" xlink:type="simple">BI</abbrev>: 209–237.</p></tp:treatment-sec><tp:treatment-sec sec-type="distribution" id="SECID0EBEBG"><title>Distribution.</title><p>Japan: Hokkaido, Honshu, Shikoku, Kyushu. Russia: Kunashir Island. The specimen examined from Hokkaido [GP001] is from the northern limit of the distribution of the genus.</p></tp:treatment-sec><tp:treatment-sec><!--Section generated to contain objects referenced in tp:taxon-treatment.--><fig id="F1" position="float" orientation="portrait"><object-id xmlns:xlink="http://www.w3.org/1999/xlink" content-type="doi" xlink:type="simple">10.3897/zookeys.1004.56201.figure1</object-id><object-id xmlns:xlink="http://www.w3.org/1999/xlink" content-type="arpha" xlink:type="simple">0A8F7580-1F88-5298-B068-014979D35E13</object-id><label>Figure 1.</label><caption><p><italic><tp:taxon-name><tp:taxon-name-part taxon-name-part-type="genus" reg="Gamepenthes">Gamepenthes</tp:taxon-name-part></tp:taxon-name></italic> spp., male, habitus, dorsal view <bold>A</bold><italic><tp:taxon-name><tp:taxon-name-part taxon-name-part-type="genus" reg="Gamepenthes">G.</tp:taxon-name-part> <tp:taxon-name-part taxon-name-part-type="species" reg="ornatus">ornatus</tp:taxon-name-part></tp:taxon-name></italic> [GO003] <bold>B</bold><italic><tp:taxon-name><tp:taxon-name-part taxon-name-part-type="genus" reg="Gamepenthes">G.</tp:taxon-name-part> <tp:taxon-name-part taxon-name-part-type="species" reg="pictipennis">pictipennis</tp:taxon-name-part></tp:taxon-name></italic> [GP010] <bold>C</bold><italic><tp:taxon-name><tp:taxon-name-part taxon-name-part-type="genus" reg="Gamepenthes">G.</tp:taxon-name-part> <tp:taxon-name-part taxon-name-part-type="species" reg="similis">similis</tp:taxon-name-part></tp:taxon-name></italic> [GS003] <bold>D</bold><italic><tp:taxon-name><tp:taxon-name-part taxon-name-part-type="genus" reg="Gamepenthes">G.</tp:taxon-name-part> <tp:taxon-name-part taxon-name-part-type="species" reg="versipellis">versipellis</tp:taxon-name-part></tp:taxon-name></italic> [GV006] <bold>E</bold><italic><tp:taxon-name><tp:taxon-name-part taxon-name-part-type="genus" reg="Gamepenthes">G.</tp:taxon-name-part> <tp:taxon-name-part taxon-name-part-type="species" reg="yoshidai">yoshidai</tp:taxon-name-part></tp:taxon-name></italic> [GY001].</p></caption><graphic xmlns:xlink="http://www.w3.org/1999/xlink" xlink:href="zookeys-1004-109-g001.jpg" position="float" orientation="portrait" xlink:type="simple" id="oo_487644.jpg"><uri content-type="original_file" xlink:type="simple">https://binary.pensoft.net/fig/487644</uri></graphic></fig><fig id="F2" position="float" orientation="portrait"><object-id xmlns:xlink="http://www.w3.org/1999/xlink" content-type="doi" xlink:type="simple">10.3897/zookeys.1004.56201.figure2</object-id><object-id xmlns:xlink="http://www.w3.org/1999/xlink" content-type="arpha" xlink:type="simple">18653BD3-D70B-5B09-AAB8-B9275769103B</object-id><label>Figure 2.</label><caption><p><italic><tp:taxon-name><tp:taxon-name-part taxon-name-part-type="genus" reg="Gamepenthes">Gamepenthes</tp:taxon-name-part></tp:taxon-name></italic> spp., color variation <bold>A</bold><italic><tp:taxon-name><tp:taxon-name-part taxon-name-part-type="genus" reg="Gamepenthes">G.</tp:taxon-name-part> <tp:taxon-name-part taxon-name-part-type="species" reg="pictipennis">pictipennis</tp:taxon-name-part></tp:taxon-name></italic>, male [GP003] <bold>B</bold><italic><tp:taxon-name><tp:taxon-name-part taxon-name-part-type="genus" reg="Gamepenthes">G.</tp:taxon-name-part> <tp:taxon-name-part taxon-name-part-type="species" reg="pictipennis">pictipennis</tp:taxon-name-part></tp:taxon-name></italic>, male [GP012] <bold>C</bold><italic><tp:taxon-name><tp:taxon-name-part taxon-name-part-type="genus" reg="Gamepenthes">G.</tp:taxon-name-part> <tp:taxon-name-part taxon-name-part-type="species" reg="pictipennis">pictipennis</tp:taxon-name-part></tp:taxon-name></italic>, male, holotype of <italic><tp:taxon-name><tp:taxon-name-part taxon-name-part-type="genus" reg="Nipponodrasterius">Nipponodrasterius</tp:taxon-name-part> <tp:taxon-name-part taxon-name-part-type="species" reg="alpicola">alpicola</tp:taxon-name-part></tp:taxon-name></italic><bold>D</bold><italic><tp:taxon-name><tp:taxon-name-part taxon-name-part-type="genus" reg="Gamepenthes">G.</tp:taxon-name-part> <tp:taxon-name-part taxon-name-part-type="species" reg="pictipennis">pictipennis</tp:taxon-name-part></tp:taxon-name></italic>, female [GP010] <bold>E</bold><italic><tp:taxon-name><tp:taxon-name-part taxon-name-part-type="genus" reg="Gamepenthes">G.</tp:taxon-name-part> <tp:taxon-name-part taxon-name-part-type="species" reg="versipellis">versipellis</tp:taxon-name-part></tp:taxon-name></italic>, female [GV007].</p></caption><graphic xmlns:xlink="http://www.w3.org/1999/xlink" xlink:href="zookeys-1004-109-g002.jpg" position="float" orientation="portrait" xlink:type="simple" id="oo_487645.jpg"><uri content-type="original_file" xlink:type="simple">https://binary.pensoft.net/fig/487645</uri></graphic></fig><fig id="F3" position="float" orientation="portrait"><object-id xmlns:xlink="http://www.w3.org/1999/xlink" content-type="doi" xlink:type="simple">10.3897/zookeys.1004.56201.figure3</object-id><object-id xmlns:xlink="http://www.w3.org/1999/xlink" content-type="arpha" xlink:type="simple">BC75B284-70D6-5DE3-8EF5-F9B99748DBA6</object-id><label>Figure 3.</label><caption><p><italic><tp:taxon-name><tp:taxon-name-part taxon-name-part-type="genus" reg="Gamepenthes">Gamepenthes</tp:taxon-name-part></tp:taxon-name></italic> spp. <bold>A–F</bold> right basal antennomeres <bold>G, H</bold> left metacoxal plate <bold>I, J</bold> apices of elytra <bold>A</bold><italic><tp:taxon-name><tp:taxon-name-part taxon-name-part-type="genus" reg="Gamepenthes">G.</tp:taxon-name-part> <tp:taxon-name-part taxon-name-part-type="species" reg="ornatus">ornatus</tp:taxon-name-part></tp:taxon-name></italic>, male [GO003] <bold>B</bold><italic><tp:taxon-name><tp:taxon-name-part taxon-name-part-type="genus" reg="Gamepenthes">G.</tp:taxon-name-part> <tp:taxon-name-part taxon-name-part-type="species" reg="ornatus">ornatus</tp:taxon-name-part></tp:taxon-name></italic>, female [GO009] <bold>C</bold><italic><tp:taxon-name><tp:taxon-name-part taxon-name-part-type="genus" reg="Gamepenthes">G.</tp:taxon-name-part> <tp:taxon-name-part taxon-name-part-type="species" reg="pictipennis">pictipennis</tp:taxon-name-part></tp:taxon-name></italic>, male [GP010] <bold>D</bold><italic><tp:taxon-name><tp:taxon-name-part taxon-name-part-type="genus" reg="Gamepenthes">G.</tp:taxon-name-part> <tp:taxon-name-part taxon-name-part-type="species" reg="pictipennis">pictipennis</tp:taxon-name-part></tp:taxon-name></italic>, female [GP011] <bold>E</bold><italic><tp:taxon-name><tp:taxon-name-part taxon-name-part-type="genus" reg="Gamepenthes">G.</tp:taxon-name-part> <tp:taxon-name-part taxon-name-part-type="species" reg="similis">similis</tp:taxon-name-part></tp:taxon-name></italic>, male [GS003] <bold>F</bold><italic><tp:taxon-name><tp:taxon-name-part taxon-name-part-type="genus" reg="Gamepenthes">G.</tp:taxon-name-part> <tp:taxon-name-part taxon-name-part-type="species" reg="similis">similis</tp:taxon-name-part></tp:taxon-name></italic>, female [GS006] <bold>G, I</bold><italic><tp:taxon-name><tp:taxon-name-part taxon-name-part-type="genus" reg="Gamepenthes">G.</tp:taxon-name-part> <tp:taxon-name-part taxon-name-part-type="species" reg="versipellis">versipellis</tp:taxon-name-part></tp:taxon-name></italic> [GV011] <bold>H</bold><italic><tp:taxon-name><tp:taxon-name-part taxon-name-part-type="genus" reg="Gamepenthes">G.</tp:taxon-name-part> <tp:taxon-name-part taxon-name-part-type="species" reg="pictipennis">pictipennis</tp:taxon-name-part></tp:taxon-name></italic> [GP010] <bold>J</bold><italic><tp:taxon-name><tp:taxon-name-part taxon-name-part-type="genus" reg="Gamepenthes">G.</tp:taxon-name-part> <tp:taxon-name-part taxon-name-part-type="species" reg="pictipennis">pictipennis</tp:taxon-name-part></tp:taxon-name></italic> [GP003].</p></caption><graphic xmlns:xlink="http://www.w3.org/1999/xlink" xlink:href="zookeys-1004-109-g003.jpg" position="float" orientation="portrait" xlink:type="simple" id="oo_487646.jpg"><uri content-type="original_file" xlink:type="simple">https://binary.pensoft.net/fig/487646</uri></graphic></fig><fig id="F4" position="float" orientation="portrait"><object-id xmlns:xlink="http://www.w3.org/1999/xlink" content-type="doi" xlink:type="simple">10.3897/zookeys.1004.56201.figure4</object-id><object-id xmlns:xlink="http://www.w3.org/1999/xlink" content-type="arpha" xlink:type="simple">31F3658F-2D93-5BB3-BA68-C065C3860396</object-id><label>Figure 4.</label><caption><p><italic><tp:taxon-name><tp:taxon-name-part taxon-name-part-type="genus" reg="Gamepenthes">Gamepenthes</tp:taxon-name-part></tp:taxon-name></italic> spp., head and prothorax <bold>A</bold><italic><tp:taxon-name><tp:taxon-name-part taxon-name-part-type="genus" reg="Gamepenthes">G.</tp:taxon-name-part> <tp:taxon-name-part taxon-name-part-type="species" reg="ornatus">ornatus</tp:taxon-name-part></tp:taxon-name></italic>, male [GO003] <bold>B</bold><italic><tp:taxon-name><tp:taxon-name-part taxon-name-part-type="genus" reg="Gamepenthes">G.</tp:taxon-name-part> <tp:taxon-name-part taxon-name-part-type="species" reg="ornatus">ornatus</tp:taxon-name-part></tp:taxon-name></italic>, female [GO002] <bold>C</bold><italic><tp:taxon-name><tp:taxon-name-part taxon-name-part-type="genus" reg="Gamepenthes">G.</tp:taxon-name-part> <tp:taxon-name-part taxon-name-part-type="species" reg="versipellis">versipellis</tp:taxon-name-part></tp:taxon-name></italic>, male [GV006] <bold>D</bold><italic><tp:taxon-name><tp:taxon-name-part taxon-name-part-type="genus" reg="Gamepenthes">G.</tp:taxon-name-part> <tp:taxon-name-part taxon-name-part-type="species" reg="versipellis">versipellis</tp:taxon-name-part></tp:taxon-name></italic>, female [GV007] <bold>E</bold><italic><tp:taxon-name><tp:taxon-name-part taxon-name-part-type="genus" reg="Gamepenthes">G.</tp:taxon-name-part> <tp:taxon-name-part taxon-name-part-type="species" reg="pictipennis">pictipennis</tp:taxon-name-part></tp:taxon-name></italic>, male [GP010] <bold>F</bold><italic><tp:taxon-name><tp:taxon-name-part taxon-name-part-type="genus" reg="Gamepenthes">G.</tp:taxon-name-part> <tp:taxon-name-part taxon-name-part-type="species" reg="yoshidai">yoshidai</tp:taxon-name-part></tp:taxon-name></italic>, male [GY001] <bold>A–D</bold> dorsal view <bold>E, F</bold> lateral view.</p></caption><graphic xmlns:xlink="http://www.w3.org/1999/xlink" xlink:href="zookeys-1004-109-g004.jpg" position="float" orientation="portrait" xlink:type="simple" id="oo_487647.jpg"><uri content-type="original_file" xlink:type="simple">https://binary.pensoft.net/fig/487647</uri></graphic></fig><fig id="F7" position="float" orientation="portrait"><object-id xmlns:xlink="http://www.w3.org/1999/xlink" content-type="doi" xlink:type="simple">10.3897/zookeys.1004.56201.figure7</object-id><object-id xmlns:xlink="http://www.w3.org/1999/xlink" content-type="arpha" xlink:type="simple">AC1A6444-C92B-5447-9A1B-58638F4A0488</object-id><label>Figure 7.</label><caption><p><italic><tp:taxon-name><tp:taxon-name-part taxon-name-part-type="genus" reg="Gamepenthes">Gamepenthes</tp:taxon-name-part></tp:taxon-name></italic> spp., male, aedeagus, ventral side <bold>A</bold><italic><tp:taxon-name><tp:taxon-name-part taxon-name-part-type="genus" reg="Gamepenthes">G.</tp:taxon-name-part> <tp:taxon-name-part taxon-name-part-type="species" reg="ornatus">ornatus</tp:taxon-name-part></tp:taxon-name></italic> [GO006] <bold>B</bold><italic><tp:taxon-name><tp:taxon-name-part taxon-name-part-type="genus" reg="Gamepenthes">G.</tp:taxon-name-part> <tp:taxon-name-part taxon-name-part-type="species" reg="pictipennis">pictipennis</tp:taxon-name-part></tp:taxon-name></italic> [GP006] <bold>C</bold><italic><tp:taxon-name><tp:taxon-name-part taxon-name-part-type="genus" reg="Gamepenthes">G.</tp:taxon-name-part> <tp:taxon-name-part taxon-name-part-type="species" reg="similis">similis</tp:taxon-name-part></tp:taxon-name></italic> [GS008] <bold>D</bold><italic><tp:taxon-name><tp:taxon-name-part taxon-name-part-type="genus" reg="Gamepenthes">G.</tp:taxon-name-part> <tp:taxon-name-part taxon-name-part-type="species" reg="versipellis">versipellis</tp:taxon-name-part></tp:taxon-name></italic> [GV003] <bold>E</bold><italic><tp:taxon-name><tp:taxon-name-part taxon-name-part-type="genus" reg="Gamepenthes">G.</tp:taxon-name-part> <tp:taxon-name-part taxon-name-part-type="species" reg="yoshidai">yoshidai</tp:taxon-name-part></tp:taxon-name></italic> [GY002].</p></caption><graphic xmlns:xlink="http://www.w3.org/1999/xlink" xlink:href="zookeys-1004-109-g007.jpg" position="float" orientation="portrait" xlink:type="simple" id="oo_487649.jpg"><uri content-type="original_file" xlink:type="simple">https://binary.pensoft.net/fig/487649</uri></graphic></fig></tp:treatment-sec><ref-list><ref id="B13"><mixed-citation xmlns:xlink="http://www.w3.org/1999/xlink" xlink:type="simple"><person-group><name name-style="western"><surname>Kishii</surname><given-names>T</given-names></name></person-group> (<year>1959</year>) <tp:taxon-name><tp:taxon-name-part taxon-name-part-type="family">Elateridae</tp:taxon-name-part></tp:taxon-name> of Amami-Oshima collected by Prof. Shirozui. Akitu 8(3): 57–64, pls. I–II.</mixed-citation></ref><ref id="B14"><mixed-citation xmlns:xlink="http://www.w3.org/1999/xlink" xlink:type="simple"><person-group><name name-style="western"><surname>Kishii</surname><given-names>T</given-names></name></person-group> (<year>1966</year>) Some new forms of <tp:taxon-name><tp:taxon-name-part taxon-name-part-type="family">Elateridae</tp:taxon-name-part></tp:taxon-name> in Japan (IV). Bulletin of Heian High School 10: 1–11, pls. I–II.</mixed-citation></ref></ref-list></tp:taxon-treatment>
