# Supplementary material for: The genus Nipponodrasterius Kishii (Coleoptera, Elateridae, Agrypninae), a junior synonym of the genus Gamepenthes Fleutiaux (Coleoptera, Elateridae, Elaterinae), with review of the Japanese Gamepenthes species
Source: Zookeys. 2020 Dec 16;1004:109–27. doi: 10.3897/zookeys.1004.56201 (PMC7758306; doi:10.3897/zookeys.1004.56201)
Supplement: XML Treatment for Gamepenthes similis [file zookeys.1004.56201-treatment4.xml]

<!DOCTYPE tp:taxon-treatment
  PUBLIC "-//TaxonX//DTD Taxonomic Treatment Publishing DTD v0 20100105//EN" "tax-treatment-NSO.dtd">
<tp:taxon-treatment xmlns:tp="http://www.plazi.org/taxpub"><tp:treatment-meta><kwd-group><label>Taxon classification</label><kwd><named-content xmlns:xlink="http://www.w3.org/1999/xlink" content-type="kingdom">Animalia</named-content></kwd><kwd><named-content xmlns:xlink="http://www.w3.org/1999/xlink" content-type="order"> Coleoptera</named-content></kwd><kwd><named-content xmlns:xlink="http://www.w3.org/1999/xlink" content-type="family">Elateridae</named-content></kwd></kwd-group><mixed-citation publication-type="journal"><person-group><name><surname>Arimoto</surname><given-names>Kôichi</given-names></name><name><surname>Arimoto</surname><given-names>Hisayuki</given-names></name></person-group><article-title>The genus <italic><tp:taxon-name><tp:taxon-name-part taxon-name-part-type="genus" reg="Nipponodrasterius">Nipponodrasterius</tp:taxon-name-part></tp:taxon-name></italic> Kishii (<tp:taxon-name><tp:taxon-name-part taxon-name-part-type="order">Coleoptera</tp:taxon-name-part></tp:taxon-name>, <tp:taxon-name><tp:taxon-name-part taxon-name-part-type="family">Elateridae</tp:taxon-name-part></tp:taxon-name>, <tp:taxon-name><tp:taxon-name-part taxon-name-part-type="subfamily">Agrypninae</tp:taxon-name-part></tp:taxon-name>), a junior synonym of the genus <italic><tp:taxon-name><tp:taxon-name-part taxon-name-part-type="genus" reg="Gamepenthes">Gamepenthes</tp:taxon-name-part></tp:taxon-name></italic> Fleutiaux (<tp:taxon-name><tp:taxon-name-part taxon-name-part-type="order">Coleoptera</tp:taxon-name-part></tp:taxon-name>, <tp:taxon-name><tp:taxon-name-part taxon-name-part-type="family">Elateridae</tp:taxon-name-part></tp:taxon-name>, <tp:taxon-name><tp:taxon-name-part taxon-name-part-type="subfamily">Elaterinae</tp:taxon-name-part></tp:taxon-name>), with review of the Japanese <italic><tp:taxon-name><tp:taxon-name-part taxon-name-part-type="genus" reg="Gamepenthes">Gamepenthes</tp:taxon-name-part></tp:taxon-name></italic> species</article-title><source>Zookeys</source><day>16</day><month>12</month><year>2020</year><volume>1004</volume><fpage>109</fpage><lpage>127</lpage><pub-id pub-id-type="doi">10.3897/zookeys.1004.56201</pub-id></mixed-citation></tp:treatment-meta><tp:nomenclature><tp:taxon-name><object-id xmlns:xlink="http://www.w3.org/1999/xlink" content-type="arpha" xlink:type="simple">C6E62BB3-3C9C-5544-8A82-8A83A4AAA07B</object-id>
            <tp:taxon-name-part taxon-name-part-type="genus" reg="Gamepenthes">Gamepenthes</tp:taxon-name-part>
            <tp:taxon-name-part taxon-name-part-type="species" reg="similis">similis</tp:taxon-name-part>
          </tp:taxon-name><tp:taxon-authority>(Lewis, 1894)</tp:taxon-authority><xref ref-type="fig" rid="F1">Figures 1C</xref><xref ref-type="fig" rid="F3">, 3E, F</xref><xref ref-type="fig" rid="F7">, 7C</xref><tp:nomenclature-citation-list><tp:nomenclature-citation><tp:taxon-name>
                <tp:taxon-name-part taxon-name-part-type="genus" reg="Melanoxanthus">Melanoxanthus</tp:taxon-name-part> <tp:taxon-name-part taxon-name-part-type="species" reg="similis">similis</tp:taxon-name-part></tp:taxon-name><comment>Lewis, 1894: 182 (original description; type locality: Fukushima [Kisofukushima in Nagano Prefecture], Nikko in Tochigi Prefecture and Osaka in Osaka Prefecture, Honshu, Japan).</comment></tp:nomenclature-citation><tp:nomenclature-citation><tp:taxon-name>
                <tp:taxon-name-part taxon-name-part-type="genus" reg="Gamepenthes">Gamepenthes</tp:taxon-name-part> <tp:taxon-name-part taxon-name-part-type="species" reg="similis">similis</tp:taxon-name-part></tp:taxon-name><comment>(Lewis, 1894); <xref ref-type="bibr" rid="B13">Kishii 1959</xref>: 59 (changed generic status).</comment></tp:nomenclature-citation></tp:nomenclature-citation-list></tp:nomenclature><tp:treatment-sec sec-type="notes" id="SECID0EUGBG"><title>Note.</title><p><xref ref-type="bibr" rid="B22">Ôhira (1970a)</xref> transferred <italic><tp:taxon-name><tp:taxon-name-part taxon-name-part-type="genus" reg="Melanoxanthus">Melanoxanthus</tp:taxon-name-part> <tp:taxon-name-part taxon-name-part-type="species" reg="similis">similis</tp:taxon-name-part></tp:taxon-name></italic> to the genus <italic><tp:taxon-name><tp:taxon-name-part taxon-name-part-type="genus" reg="Gamepenthes">Gamepenthes</tp:taxon-name-part></tp:taxon-name></italic>, although <xref ref-type="bibr" rid="B13">Kishii (1959)</xref> had already suggested that the species belongs to <italic><tp:taxon-name><tp:taxon-name-part taxon-name-part-type="genus" reg="Gamepenthes">Gamepenthes</tp:taxon-name-part></tp:taxon-name></italic>.</p><fig id="F7" position="float" orientation="portrait"><object-id xmlns:xlink="http://www.w3.org/1999/xlink" content-type="doi" xlink:type="simple">10.3897/zookeys.1004.56201.figure7</object-id><object-id xmlns:xlink="http://www.w3.org/1999/xlink" content-type="arpha" xlink:type="simple">AC1A6444-C92B-5447-9A1B-58638F4A0488</object-id><label>Figure 7.</label><caption><p><italic><tp:taxon-name><tp:taxon-name-part taxon-name-part-type="genus" reg="Gamepenthes">Gamepenthes</tp:taxon-name-part></tp:taxon-name></italic> spp., male, aedeagus, ventral side <bold>A</bold><italic><tp:taxon-name><tp:taxon-name-part taxon-name-part-type="genus" reg="Gamepenthes">G.</tp:taxon-name-part> <tp:taxon-name-part taxon-name-part-type="species" reg="ornatus">ornatus</tp:taxon-name-part></tp:taxon-name></italic> [GO006] <bold>B</bold><italic><tp:taxon-name><tp:taxon-name-part taxon-name-part-type="genus" reg="Gamepenthes">G.</tp:taxon-name-part> <tp:taxon-name-part taxon-name-part-type="species" reg="pictipennis">pictipennis</tp:taxon-name-part></tp:taxon-name></italic> [GP006] <bold>C</bold><italic><tp:taxon-name><tp:taxon-name-part taxon-name-part-type="genus" reg="Gamepenthes">G.</tp:taxon-name-part> <tp:taxon-name-part taxon-name-part-type="species" reg="similis">similis</tp:taxon-name-part></tp:taxon-name></italic> [GS008] <bold>D</bold><italic><tp:taxon-name><tp:taxon-name-part taxon-name-part-type="genus" reg="Gamepenthes">G.</tp:taxon-name-part> <tp:taxon-name-part taxon-name-part-type="species" reg="versipellis">versipellis</tp:taxon-name-part></tp:taxon-name></italic> [GV003] <bold>E</bold><italic><tp:taxon-name><tp:taxon-name-part taxon-name-part-type="genus" reg="Gamepenthes">G.</tp:taxon-name-part> <tp:taxon-name-part taxon-name-part-type="species" reg="yoshidai">yoshidai</tp:taxon-name-part></tp:taxon-name></italic> [GY002].</p></caption><graphic xmlns:xlink="http://www.w3.org/1999/xlink" xlink:href="zookeys-1004-109-g007.jpg" position="float" orientation="portrait" xlink:type="simple" id="oo_487649.jpg"><uri content-type="original_file" xlink:type="simple">https://binary.pensoft.net/fig/487649</uri></graphic></fig></tp:treatment-sec><tp:treatment-sec sec-type="material" id="SECID0EQKBG"><title>Material examined.</title><p>1 male, Japan, Honshu, Fukushima Prefecture, 31 VII 1989, K. Shindô leg. [GS001]; 1 male, 2 females, Japan, Honshu, Kyoto Prefecture, Kyoto City, Sakyô Ward, Hirogawara-obana Town, Sasari-tôge Pass, 698 m, <named-content xmlns:xlink="http://www.w3.org/1999/xlink" content-type="dwc:verbatimCoordinates" xlink:type="simple"><named-content content-type="geo-json" specific-use="{&#34;type&#34;:&#34;Point&#34;,&#34;coordinates&#34;:[135.729350,35.275460]}" id="NCID0EZKBG" xlink:type="simple">35.27546°N, 135.72935°E</named-content></named-content>, 1 VIII 2020, Kôichi Arimoto leg., by beating shurbs [male: GS008; females: GS009, GS010]; 1 male, Japan, Honshu, Nara Prefecture, Tenkawa Village, Tsubonouchi Forest Road, 21 VII 2008, Hisayuki Arimoto leg. [GS002]; 2 males, Japan, Honshu, Wakayama Prefecture, Tanabe City, Mt. Gomadan-zan, 18 VII 2019, Hisayuki Arimoto leg. [GS003, 004]; 1 male, 1 female, Japan, Honshu, Tottori Prefecture, Saihaku District, Daisen Town, Mt. Dai-sen, 30 VII 2016, Akihiko Watanabe leg. [male: GS005; female: GS006]; 1 female, Japan, Honshu, Hiroshima Prefecture, Hikimi-tôge Pass, 7 VIII 1983, T. Itô leg. [GS007].</p></tp:treatment-sec><tp:treatment-sec sec-type="diagnosis" id="SECID0E5KBG"><title>Diagnosis.</title><p>Body robust (<abbrev xmlns:xlink="http://www.w3.org/1999/xlink" xlink:title="Elytra index" id="ABBRID0EELBG" xlink:type="simple">EI</abbrev>: 223–247, <abbrev xmlns:xlink="http://www.w3.org/1999/xlink" xlink:title="Body index" id="ABBRID0EILBG" xlink:type="simple">BI</abbrev>: 231–266). Prothorax black. Each elytron with yellow diagonal long marking basally. Antennomere II distinctly longer than wide; III longer than wide; IV robust (1.58–1.64 times longer than wide), shorter than II–III combined (0.67–0.76 times as long as II–III combined). Pronotum gradually widened posterad. Prosternal process weakly inclined dorsad (23–37°). Metacoxal plates not narrowed outwards, with outer edge wide. Apical edge of elytra rounded, without spines. Apex of parameres beyond apical-lateral hooks widely triangular (apex length 0.4 times width of parameres at expansion).</p></tp:treatment-sec><tp:treatment-sec sec-type="description" id="SECID0EMLBG"><title>Measurements.</title><p>Male (6 spec.) <abbrev xmlns:xlink="http://www.w3.org/1999/xlink" xlink:title="Body length from head to elytral apices" id="ABBRID0ESLBG" xlink:type="simple">BL</abbrev>: 4.22–4.65; <abbrev xmlns:xlink="http://www.w3.org/1999/xlink" xlink:title="Maximum body width" id="ABBRID0EWLBG" xlink:type="simple">BW</abbrev>: 1.21–1.31; <abbrev xmlns:xlink="http://www.w3.org/1999/xlink" xlink:title="Maximum distance across the eyes" id="ABBRID0E1LBG" xlink:type="simple">MAE</abbrev>: 0.706–0.786; <abbrev xmlns:xlink="http://www.w3.org/1999/xlink" xlink:title="Minimum distance between the eyes" id="ABBRID0E5LBG" xlink:type="simple">MBE</abbrev>: 0.487–0.576; <abbrev xmlns:xlink="http://www.w3.org/1999/xlink" xlink:title="Ocular index" id="ABBRID0ECMBG" xlink:type="simple">OI</abbrev>: 136–145; <abbrev xmlns:xlink="http://www.w3.org/1999/xlink" xlink:title="Maximum pronotum length including hind angles" id="ABBRID0EGMBG" xlink:type="simple">PL</abbrev>: 1.11–1.25; <abbrev xmlns:xlink="http://www.w3.org/1999/xlink" xlink:title="Length of the midline of pronotum" id="ABBRID0EKMBG" xlink:type="simple">PML</abbrev>: 0.924–1.07; <abbrev xmlns:xlink="http://www.w3.org/1999/xlink" xlink:title="Minimum pronotum width between anterior angles" id="ABBRID0EOMBG" xlink:type="simple">PAW</abbrev>: 0.702–0.805; <abbrev xmlns:xlink="http://www.w3.org/1999/xlink" xlink:title="Maximum pronotum width including hind angles" id="ABBRID0ESMBG" xlink:type="simple">PW</abbrev>: 1.13–1.24; <abbrev xmlns:xlink="http://www.w3.org/1999/xlink" xlink:title="Pronotum index" id="ABBRID0EWMBG" xlink:type="simple">PI</abbrev>: 97.6–101; <abbrev xmlns:xlink="http://www.w3.org/1999/xlink" xlink:title="Pronotum width index" id="ABBRID0E1MBG" xlink:type="simple">PWI</abbrev>: 154–165; <abbrev xmlns:xlink="http://www.w3.org/1999/xlink" xlink:title="Maximum elytra length" id="ABBRID0E5MBG" xlink:type="simple">EL</abbrev>: 2.84–3.21; <abbrev xmlns:xlink="http://www.w3.org/1999/xlink" xlink:title="Maximum elytra width" id="ABBRID0ECNBG" xlink:type="simple">EW</abbrev>: 1.21–1.31; <abbrev xmlns:xlink="http://www.w3.org/1999/xlink" xlink:title="Elytra index" id="ABBRID0EGNBG" xlink:type="simple">EI</abbrev>: 234–247; <abbrev xmlns:xlink="http://www.w3.org/1999/xlink" xlink:title="Body index" id="ABBRID0EKNBG" xlink:type="simple">BI</abbrev>: 246–266. Female (4 spec.). <abbrev xmlns:xlink="http://www.w3.org/1999/xlink" xlink:title="Body length from head to elytral apices" id="ABBRID0EONBG" xlink:type="simple">BL</abbrev>: 4.39–4.95; <abbrev xmlns:xlink="http://www.w3.org/1999/xlink" xlink:title="Maximum body width" id="ABBRID0ESNBG" xlink:type="simple">BW</abbrev>: 1.31–1.42; <abbrev xmlns:xlink="http://www.w3.org/1999/xlink" xlink:title="Maximum distance across the eyes" id="ABBRID0EWNBG" xlink:type="simple">MAE</abbrev>: 0.728–0.819; <abbrev xmlns:xlink="http://www.w3.org/1999/xlink" xlink:title="Minimum distance between the eyes" id="ABBRID0E1NBG" xlink:type="simple">MBE</abbrev>: 0.523–0.600; <abbrev xmlns:xlink="http://www.w3.org/1999/xlink" xlink:title="Ocular index" id="ABBRID0E5NBG" xlink:type="simple">OI</abbrev>: 136–140; <abbrev xmlns:xlink="http://www.w3.org/1999/xlink" xlink:title="Maximum pronotum length including hind angles" id="ABBRID0ECOBG" xlink:type="simple">PL</abbrev>: 1.25–1.41; <abbrev xmlns:xlink="http://www.w3.org/1999/xlink" xlink:title="Length of the midline of pronotum" id="ABBRID0EGOBG" xlink:type="simple">PML</abbrev>: 1.03–1.20; <abbrev xmlns:xlink="http://www.w3.org/1999/xlink" xlink:title="Minimum pronotum width between anterior angles" id="ABBRID0EKOBG" xlink:type="simple">PAW</abbrev>: 0.736–0.832; <abbrev xmlns:xlink="http://www.w3.org/1999/xlink" xlink:title="Maximum pronotum width including hind angles" id="ABBRID0EOOBG" xlink:type="simple">PW</abbrev>: 1.20–1.37; <abbrev xmlns:xlink="http://www.w3.org/1999/xlink" xlink:title="Pronotum index" id="ABBRID0ESOBG" xlink:type="simple">PI</abbrev>: 103–105; <abbrev xmlns:xlink="http://www.w3.org/1999/xlink" xlink:title="Pronotum width index" id="ABBRID0EWOBG" xlink:type="simple">PWI</abbrev>: 153–165; <abbrev xmlns:xlink="http://www.w3.org/1999/xlink" xlink:title="Maximum elytra length" id="ABBRID0E1OBG" xlink:type="simple">EL</abbrev>: 2.92–3.34; <abbrev xmlns:xlink="http://www.w3.org/1999/xlink" xlink:title="Maximum elytra width" id="ABBRID0E5OBG" xlink:type="simple">EW</abbrev>: 1.31–1.42; <abbrev xmlns:xlink="http://www.w3.org/1999/xlink" xlink:title="Elytra index" id="ABBRID0ECPBG" xlink:type="simple">EI</abbrev>: 223–237; <abbrev xmlns:xlink="http://www.w3.org/1999/xlink" xlink:title="Body index" id="ABBRID0EGPBG" xlink:type="simple">BI</abbrev>: 231–244.</p></tp:treatment-sec><tp:treatment-sec sec-type="distribution" id="SECID0EKPBG"><title>Distribution.</title><p>Japan: Honshu, Shikoku, Kyushu.</p></tp:treatment-sec><tp:treatment-sec><!--Section generated to contain objects referenced in tp:taxon-treatment.--><fig id="F1" position="float" orientation="portrait"><object-id xmlns:xlink="http://www.w3.org/1999/xlink" content-type="doi" xlink:type="simple">10.3897/zookeys.1004.56201.figure1</object-id><object-id xmlns:xlink="http://www.w3.org/1999/xlink" content-type="arpha" xlink:type="simple">0A8F7580-1F88-5298-B068-014979D35E13</object-id><label>Figure 1.</label><caption><p><italic><tp:taxon-name><tp:taxon-name-part taxon-name-part-type="genus" reg="Gamepenthes">Gamepenthes</tp:taxon-name-part></tp:taxon-name></italic> spp., male, habitus, dorsal view <bold>A</bold><italic><tp:taxon-name><tp:taxon-name-part taxon-name-part-type="genus" reg="Gamepenthes">G.</tp:taxon-name-part> <tp:taxon-name-part taxon-name-part-type="species" reg="ornatus">ornatus</tp:taxon-name-part></tp:taxon-name></italic> [GO003] <bold>B</bold><italic><tp:taxon-name><tp:taxon-name-part taxon-name-part-type="genus" reg="Gamepenthes">G.</tp:taxon-name-part> <tp:taxon-name-part taxon-name-part-type="species" reg="pictipennis">pictipennis</tp:taxon-name-part></tp:taxon-name></italic> [GP010] <bold>C</bold><italic><tp:taxon-name><tp:taxon-name-part taxon-name-part-type="genus" reg="Gamepenthes">G.</tp:taxon-name-part> <tp:taxon-name-part taxon-name-part-type="species" reg="similis">similis</tp:taxon-name-part></tp:taxon-name></italic> [GS003] <bold>D</bold><italic><tp:taxon-name><tp:taxon-name-part taxon-name-part-type="genus" reg="Gamepenthes">G.</tp:taxon-name-part> <tp:taxon-name-part taxon-name-part-type="species" reg="versipellis">versipellis</tp:taxon-name-part></tp:taxon-name></italic> [GV006] <bold>E</bold><italic><tp:taxon-name><tp:taxon-name-part taxon-name-part-type="genus" reg="Gamepenthes">G.</tp:taxon-name-part> <tp:taxon-name-part taxon-name-part-type="species" reg="yoshidai">yoshidai</tp:taxon-name-part></tp:taxon-name></italic> [GY001].</p></caption><graphic xmlns:xlink="http://www.w3.org/1999/xlink" xlink:href="zookeys-1004-109-g001.jpg" position="float" orientation="portrait" xlink:type="simple" id="oo_487644.jpg"><uri content-type="original_file" xlink:type="simple">https://binary.pensoft.net/fig/487644</uri></graphic></fig><fig id="F3" position="float" orientation="portrait"><object-id xmlns:xlink="http://www.w3.org/1999/xlink" content-type="doi" xlink:type="simple">10.3897/zookeys.1004.56201.figure3</object-id><object-id xmlns:xlink="http://www.w3.org/1999/xlink" content-type="arpha" xlink:type="simple">BC75B284-70D6-5DE3-8EF5-F9B99748DBA6</object-id><label>Figure 3.</label><caption><p><italic><tp:taxon-name><tp:taxon-name-part taxon-name-part-type="genus" reg="Gamepenthes">Gamepenthes</tp:taxon-name-part></tp:taxon-name></italic> spp. <bold>A–F</bold> right basal antennomeres <bold>G, H</bold> left metacoxal plate <bold>I, J</bold> apices of elytra <bold>A</bold><italic><tp:taxon-name><tp:taxon-name-part taxon-name-part-type="genus" reg="Gamepenthes">G.</tp:taxon-name-part> <tp:taxon-name-part taxon-name-part-type="species" reg="ornatus">ornatus</tp:taxon-name-part></tp:taxon-name></italic>, male [GO003] <bold>B</bold><italic><tp:taxon-name><tp:taxon-name-part taxon-name-part-type="genus" reg="Gamepenthes">G.</tp:taxon-name-part> <tp:taxon-name-part taxon-name-part-type="species" reg="ornatus">ornatus</tp:taxon-name-part></tp:taxon-name></italic>, female [GO009] <bold>C</bold><italic><tp:taxon-name><tp:taxon-name-part taxon-name-part-type="genus" reg="Gamepenthes">G.</tp:taxon-name-part> <tp:taxon-name-part taxon-name-part-type="species" reg="pictipennis">pictipennis</tp:taxon-name-part></tp:taxon-name></italic>, male [GP010] <bold>D</bold><italic><tp:taxon-name><tp:taxon-name-part taxon-name-part-type="genus" reg="Gamepenthes">G.</tp:taxon-name-part> <tp:taxon-name-part taxon-name-part-type="species" reg="pictipennis">pictipennis</tp:taxon-name-part></tp:taxon-name></italic>, female [GP011] <bold>E</bold><italic><tp:taxon-name><tp:taxon-name-part taxon-name-part-type="genus" reg="Gamepenthes">G.</tp:taxon-name-part> <tp:taxon-name-part taxon-name-part-type="species" reg="similis">similis</tp:taxon-name-part></tp:taxon-name></italic>, male [GS003] <bold>F</bold><italic><tp:taxon-name><tp:taxon-name-part taxon-name-part-type="genus" reg="Gamepenthes">G.</tp:taxon-name-part> <tp:taxon-name-part taxon-name-part-type="species" reg="similis">similis</tp:taxon-name-part></tp:taxon-name></italic>, female [GS006] <bold>G, I</bold><italic><tp:taxon-name><tp:taxon-name-part taxon-name-part-type="genus" reg="Gamepenthes">G.</tp:taxon-name-part> <tp:taxon-name-part taxon-name-part-type="species" reg="versipellis">versipellis</tp:taxon-name-part></tp:taxon-name></italic> [GV011] <bold>H</bold><italic><tp:taxon-name><tp:taxon-name-part taxon-name-part-type="genus" reg="Gamepenthes">G.</tp:taxon-name-part> <tp:taxon-name-part taxon-name-part-type="species" reg="pictipennis">pictipennis</tp:taxon-name-part></tp:taxon-name></italic> [GP010] <bold>J</bold><italic><tp:taxon-name><tp:taxon-name-part taxon-name-part-type="genus" reg="Gamepenthes">G.</tp:taxon-name-part> <tp:taxon-name-part taxon-name-part-type="species" reg="pictipennis">pictipennis</tp:taxon-name-part></tp:taxon-name></italic> [GP003].</p></caption><graphic xmlns:xlink="http://www.w3.org/1999/xlink" xlink:href="zookeys-1004-109-g003.jpg" position="float" orientation="portrait" xlink:type="simple" id="oo_487646.jpg"><uri content-type="original_file" xlink:type="simple">https://binary.pensoft.net/fig/487646</uri></graphic></fig></tp:treatment-sec><ref-list><ref id="B13"><mixed-citation xmlns:xlink="http://www.w3.org/1999/xlink" xlink:type="simple"><person-group><name name-style="western"><surname>Kishii</surname><given-names>T</given-names></name></person-group> (<year>1959</year>) <tp:taxon-name><tp:taxon-name-part taxon-name-part-type="family">Elateridae</tp:taxon-name-part></tp:taxon-name> of Amami-Oshima collected by Prof. Shirozui. Akitu 8(3): 57–64, pls. I–II.</mixed-citation></ref><ref id="B22"><mixed-citation xmlns:xlink="http://www.w3.org/1999/xlink" xlink:type="simple"><person-group><name name-style="western"><surname>Ôhira</surname><given-names>H</given-names></name></person-group> (<year>1970a</year>) <article-title>Notes on some elaterid-beetles from Japan (<tp:taxon-name><tp:taxon-name-part taxon-name-part-type="order">Coleoptera</tp:taxon-name-part></tp:taxon-name>) (V).</article-title><source>The Entomological Review of Japan</source><volume>22</volume>(<issue>2</issue>): <fpage>75</fpage>–<lpage>88</lpage>. [pls. 8–11]</mixed-citation></ref></ref-list></tp:taxon-treatment>
