# Supplementary material for: The genus Nipponodrasterius Kishii (Coleoptera, Elateridae, Agrypninae), a junior synonym of the genus Gamepenthes Fleutiaux (Coleoptera, Elateridae, Elaterinae), with review of the Japanese Gamepenthes species
Source: Zookeys. 2020 Dec 16;1004:109–27. doi: 10.3897/zookeys.1004.56201 (PMC7758306; doi:10.3897/zookeys.1004.56201)
Supplement: XML Treatment for Gamepenthes versipellis [file zookeys.1004.56201-treatment5.xml]

<!DOCTYPE tp:taxon-treatment
  PUBLIC "-//TaxonX//DTD Taxonomic Treatment Publishing DTD v0 20100105//EN" "tax-treatment-NSO.dtd">
<tp:taxon-treatment xmlns:tp="http://www.plazi.org/taxpub"><tp:treatment-meta><kwd-group><label>Taxon classification</label><kwd><named-content xmlns:xlink="http://www.w3.org/1999/xlink" content-type="kingdom">Animalia</named-content></kwd><kwd><named-content xmlns:xlink="http://www.w3.org/1999/xlink" content-type="order"> Coleoptera</named-content></kwd><kwd><named-content xmlns:xlink="http://www.w3.org/1999/xlink" content-type="family">Elateridae</named-content></kwd></kwd-group><mixed-citation publication-type="journal"><person-group><name><surname>Arimoto</surname><given-names>Kôichi</given-names></name><name><surname>Arimoto</surname><given-names>Hisayuki</given-names></name></person-group><article-title>The genus <italic><tp:taxon-name><tp:taxon-name-part taxon-name-part-type="genus" reg="Nipponodrasterius">Nipponodrasterius</tp:taxon-name-part></tp:taxon-name></italic> Kishii (<tp:taxon-name><tp:taxon-name-part taxon-name-part-type="order">Coleoptera</tp:taxon-name-part></tp:taxon-name>, <tp:taxon-name><tp:taxon-name-part taxon-name-part-type="family">Elateridae</tp:taxon-name-part></tp:taxon-name>, <tp:taxon-name><tp:taxon-name-part taxon-name-part-type="subfamily">Agrypninae</tp:taxon-name-part></tp:taxon-name>), a junior synonym of the genus <italic><tp:taxon-name><tp:taxon-name-part taxon-name-part-type="genus" reg="Gamepenthes">Gamepenthes</tp:taxon-name-part></tp:taxon-name></italic> Fleutiaux (<tp:taxon-name><tp:taxon-name-part taxon-name-part-type="order">Coleoptera</tp:taxon-name-part></tp:taxon-name>, <tp:taxon-name><tp:taxon-name-part taxon-name-part-type="family">Elateridae</tp:taxon-name-part></tp:taxon-name>, <tp:taxon-name><tp:taxon-name-part taxon-name-part-type="subfamily">Elaterinae</tp:taxon-name-part></tp:taxon-name>), with review of the Japanese <italic><tp:taxon-name><tp:taxon-name-part taxon-name-part-type="genus" reg="Gamepenthes">Gamepenthes</tp:taxon-name-part></tp:taxon-name></italic> species</article-title><source>Zookeys</source><day>16</day><month>12</month><year>2020</year><volume>1004</volume><fpage>109</fpage><lpage>127</lpage><pub-id pub-id-type="doi">10.3897/zookeys.1004.56201</pub-id></mixed-citation></tp:treatment-meta><tp:nomenclature><tp:taxon-name><object-id xmlns:xlink="http://www.w3.org/1999/xlink" content-type="arpha" xlink:type="simple">A28BC8D0-4419-540F-AA7B-A094F6006F21</object-id>
            <tp:taxon-name-part taxon-name-part-type="genus" reg="Gamepenthes">Gamepenthes</tp:taxon-name-part>
            <tp:taxon-name-part taxon-name-part-type="species" reg="versipellis">versipellis</tp:taxon-name-part>
          </tp:taxon-name><tp:taxon-authority>(Lewis, 1894)</tp:taxon-authority><xref ref-type="fig" rid="F1">Figures 1D</xref><xref ref-type="fig" rid="F2">, 2E</xref><xref ref-type="fig" rid="F3">, 3G</xref><xref ref-type="fig" rid="F3">, 3I</xref><xref ref-type="fig" rid="F4">, 4C, D</xref><xref ref-type="fig" rid="F7">, 7D</xref><tp:nomenclature-citation-list><tp:nomenclature-citation><tp:taxon-name>
                <tp:taxon-name-part taxon-name-part-type="genus" reg="Megapenthes">Megapenthes</tp:taxon-name-part> <tp:taxon-name-part taxon-name-part-type="species" reg="versipellis">versipellis</tp:taxon-name-part></tp:taxon-name><comment>Lewis, 1894: 47 (original description; type locality: Chiûzenji in Tochigi Prefecture and Kashiwagi in Nara Prefecture, Honshu, and Junsai, Sapporo and Otaru in Hokkaido, Japan).</comment></tp:nomenclature-citation><tp:nomenclature-citation><tp:taxon-name>
                <tp:taxon-name-part taxon-name-part-type="genus" reg="Gamepenthes">Gamepenthes</tp:taxon-name-part> <tp:taxon-name-part taxon-name-part-type="species" reg="versipellis">versipellis</tp:taxon-name-part></tp:taxon-name><comment>(Lewis, 1894); <xref ref-type="bibr" rid="B12">Kishii 1958</xref>: 29 (changed generic status).</comment></tp:nomenclature-citation><tp:nomenclature-citation><tp:taxon-name>
                <tp:taxon-name-part taxon-name-part-type="genus" reg="Megapenthes">Megapenthes</tp:taxon-name-part> <tp:taxon-name-part taxon-name-part-type="species" reg="versipellis">versipellis</tp:taxon-name-part> <tp:taxon-name-part taxon-name-part-type="authority">aberrant</tp:taxon-name-part> <tp:taxon-name-part taxon-name-part-type="infraspecific-rank">form</tp:taxon-name-part> <tp:taxon-name-part taxon-name-part-type="form" reg="nigerrimus">nigerrimus</tp:taxon-name-part></tp:taxon-name><comment>Nakane, 1958: 86 (original description; type locality: Mt. Osore-zan, Aomori Prefecture, Honshu, Japan).</comment></tp:nomenclature-citation><tp:nomenclature-citation><tp:taxon-name>
                <tp:taxon-name-part taxon-name-part-type="genus" reg="Megapenthes">Megapenthes</tp:taxon-name-part> <tp:taxon-name-part taxon-name-part-type="species" reg="versipellis">versipellis</tp:taxon-name-part> <tp:taxon-name-part taxon-name-part-type="authority">aberrant</tp:taxon-name-part> <tp:taxon-name-part taxon-name-part-type="infraspecific-rank">form</tp:taxon-name-part> <tp:taxon-name-part taxon-name-part-type="form" reg="sexpunctatus">sexpunctatus</tp:taxon-name-part></tp:taxon-name><comment>Nakane, 1958: 86 (original description; type locality: Mt. Osore-zan, Aomori Prefecture, Honshu, Japan).</comment></tp:nomenclature-citation><tp:nomenclature-citation><tp:taxon-name>
                <tp:taxon-name-part taxon-name-part-type="genus" reg="Megapenthes">Megapenthes</tp:taxon-name-part> <tp:taxon-name-part taxon-name-part-type="species" reg="versipellis">versipellis</tp:taxon-name-part> <tp:taxon-name-part taxon-name-part-type="authority">aberrant</tp:taxon-name-part> <tp:taxon-name-part taxon-name-part-type="infraspecific-rank">form</tp:taxon-name-part> <tp:taxon-name-part taxon-name-part-type="form" reg="octopustularus">octopustularus</tp:taxon-name-part></tp:taxon-name><comment>Nakane, 1958: 87 (original description; type locality: Mt. Osore-zan, Aomori Prefecture, Honshu, Japan).</comment></tp:nomenclature-citation><tp:nomenclature-citation><tp:taxon-name>
                <tp:taxon-name-part taxon-name-part-type="genus" reg="Megapenthes">Megapenthes</tp:taxon-name-part> <tp:taxon-name-part taxon-name-part-type="species" reg="versipellis">versipellis</tp:taxon-name-part> <tp:taxon-name-part taxon-name-part-type="authority">aberrant</tp:taxon-name-part> <tp:taxon-name-part taxon-name-part-type="infraspecific-rank">form</tp:taxon-name-part> <tp:taxon-name-part taxon-name-part-type="form" reg="interruptus">interruptus</tp:taxon-name-part></tp:taxon-name><comment>Nakane, 1958: 87 (original description; type locality: Mt. Osore-zan, Aomori Prefecture, Honshu, Japan).</comment></tp:nomenclature-citation><tp:nomenclature-citation><tp:taxon-name>
                <tp:taxon-name-part taxon-name-part-type="genus" reg="Megapenthes">Megapenthes</tp:taxon-name-part> <tp:taxon-name-part taxon-name-part-type="species" reg="versipellis">versipellis</tp:taxon-name-part> <tp:taxon-name-part taxon-name-part-type="infraspecific-rank">var.</tp:taxon-name-part> <tp:taxon-name-part taxon-name-part-type="variety" reg="shirozui">shirozui</tp:taxon-name-part></tp:taxon-name><comment>Kishii, 1958: 31 (original description; type locality: Mt. Kujyû-san, Ôita Prefecture, Kyushu, Japan).</comment></tp:nomenclature-citation></tp:nomenclature-citation-list></tp:nomenclature><tp:treatment-sec sec-type="notes" id="SECID0EUVBG"><title>Note.</title><p>The species exhibits elytral color variation. Based on this, <xref ref-type="bibr" rid="B21">Nakane (1958)</xref> and <xref ref-type="bibr" rid="B12">Kishii (1958)</xref> described four forms and one variant.</p></tp:treatment-sec><tp:treatment-sec sec-type="material" id="SECID0ECWBG"><title>Material examined.</title><p>1 female, Japan, Hokkaido, Samani District, Samani Town, Mt. Apoi-dake, 9 VIII, 1974, H. Miyauchi leg. [GV001]; 1 male, Japan, Honshu, Nagano Prefecture, Mt. Kisokomaga-take, 31 VII 1976, Ryôji Toyoshima leg. [GV002]; 1 male, Japan, Honshu, Nagano Prefecture, Mt. Yatsuga-take, 26 VII 1979, Katsuhiko Kitagawa leg. [GV003]; 1 male, Japan, Honshu, Gifu Prefecture, Ôno District, Shôkawa Village, Ogamigô, 12 VIII 1995, N. Yuzawa leg. [GV004]; 1 male, Japan, Honshu, Nara Prefecture, Yoshino District, Kamikitayama Village, Mt. Ôdaigahara, 14 VII 1985, Hisayuki Arimoto leg. [GV005]; 1 male, 3 females, Japan, Honshu, Nara Prefecture, Yoshino District, Totsukawa Village, Asahi, Mt. Syakaga-take, 1450 m, 4 VIII 2019, Hisayuki Arimoto leg., from flowers of <italic><tp:taxon-name><tp:taxon-name-part taxon-name-part-type="genus" reg="Tilia">Tilia</tp:taxon-name-part> <tp:taxon-name-part taxon-name-part-type="species" reg="japonica">japonica</tp:taxon-name-part></tp:taxon-name></italic> [male: GV006; females: GV007–GV009]; 2 males, Japan, Honshu, Nara Prefecture, Kamikitayama Village, Amagase, 11 VII 2004, Hisayuki Arimoto leg. [GV010, GV011]; 1 male, Japan, Honshu, Nara Prefecture, Tenkawa Village, 23 VII 1989, H. Nomura leg. [GV012]; 1 female, Japan, Honshu, Hyôgo Prefecture, Shisô City, Haga Town, Tokura, Mt. Hyôno-sen, 1 VII 2015, S. Sugimoto leg. [GV013]; 1 female, Japan, Shikoku, Ehime Prefecture, Mt. Ishizuchi-san, 26 VII 1979, Kiyoshi Matsuda leg. [GV014]; 1 male, 2 females, Japan, Kyushu, Miyazaki Prefecture, Nishiusuki District, Gokase Town, Mt. Shiraiwa-yama, 1347 m, <named-content xmlns:xlink="http://www.w3.org/1999/xlink" content-type="dwc:verbatimCoordinates" xlink:type="simple"><named-content content-type="geo-json" specific-use="{&#34;type&#34;:&#34;Point&#34;,&#34;coordinates&#34;:[131.114333,32.570472]}" id="NCID0EWWBG" xlink:type="simple">32°34'13.7"N, 131°06'51.6"E</named-content></named-content>, 30 VII 2011, Kôichi Arimoto leg. [male: GV015; females: GV016, GV017].</p></tp:treatment-sec><tp:treatment-sec sec-type="diagnosis" id="SECID0E2WBG"><title>Diagnosis.</title><p>Body robust (<abbrev xmlns:xlink="http://www.w3.org/1999/xlink" xlink:title="Elytra index" id="ABBRID0EBXBG" xlink:type="simple">EI</abbrev>: 226–243, <abbrev xmlns:xlink="http://www.w3.org/1999/xlink" xlink:title="Body index" id="ABBRID0EFXBG" xlink:type="simple">BI</abbrev>: 206–222). Prothorax black in male; female with pronotum and hypomeron red, prosternum black. Each elytron with pale orange U-shaped marking basally; basal marking partly reduced in some. Antennomere II shorter than wide in male, slightly longer than wide in female; III shorter than wide in male, longer than wide in female; IV robust (1.48–1.72 times longer than wide in male, 1.66–1.75 times longer than wide in female), longer than II–III combined (1.72–1.99 times as long as II–III combined in male, 1.08–1.14 times as long as II–III combined in female). Prosternal process weakly inclined dorsad (17–26°). Metacoxal plates not narrowed outwards, with outer edge wide. Apical edge of elytra serrate. Apex of parameres beyond pre-apical expansions widely triangular (apex length 0.5–0.6 times width of parameres at expansion).</p></tp:treatment-sec><tp:treatment-sec sec-type="description" id="SECID0EJXBG"><title>Measurements.</title><p>Male (8 spec.). <abbrev xmlns:xlink="http://www.w3.org/1999/xlink" xlink:title="Body length from head to elytral apices" id="ABBRID0EPXBG" xlink:type="simple">BL</abbrev>: 6.60–7.53; <abbrev xmlns:xlink="http://www.w3.org/1999/xlink" xlink:title="Maximum body width" id="ABBRID0ETXBG" xlink:type="simple">BW</abbrev>: 1.92–2.19; <abbrev xmlns:xlink="http://www.w3.org/1999/xlink" xlink:title="Maximum distance across the eyes" id="ABBRID0EXXBG" xlink:type="simple">MAE</abbrev>: 1.07–1.19; <abbrev xmlns:xlink="http://www.w3.org/1999/xlink" xlink:title="Minimum distance between the eyes" id="ABBRID0E2XBG" xlink:type="simple">MBE</abbrev>: 0.709–0.831; <abbrev xmlns:xlink="http://www.w3.org/1999/xlink" xlink:title="Ocular index" id="ABBRID0E6XBG" xlink:type="simple">OI</abbrev>: 141–154; <abbrev xmlns:xlink="http://www.w3.org/1999/xlink" xlink:title="Maximum pronotum length including hind angles" id="ABBRID0EDYBG" xlink:type="simple">PL</abbrev>: 1.98–2.33; <abbrev xmlns:xlink="http://www.w3.org/1999/xlink" xlink:title="Length of the midline of pronotum" id="ABBRID0EHYBG" xlink:type="simple">PML</abbrev>: 1.73–1.96; <abbrev xmlns:xlink="http://www.w3.org/1999/xlink" xlink:title="Minimum pronotum width between anterior angles" id="ABBRID0ELYBG" xlink:type="simple">PAW</abbrev>: 1.10–1.22; <abbrev xmlns:xlink="http://www.w3.org/1999/xlink" xlink:title="Maximum pronotum width including hind angles" id="ABBRID0EPYBG" xlink:type="simple">PW</abbrev>: 1.92–2.19; <abbrev xmlns:xlink="http://www.w3.org/1999/xlink" xlink:title="Pronotum index" id="ABBRID0ETYBG" xlink:type="simple">PI</abbrev>: 103–110; <abbrev xmlns:xlink="http://www.w3.org/1999/xlink" xlink:title="Pronotum width index" id="ABBRID0EXYBG" xlink:type="simple">PWI</abbrev>: 172–184 ; <abbrev xmlns:xlink="http://www.w3.org/1999/xlink" xlink:title="Maximum elytra length" id="ABBRID0E2YBG" xlink:type="simple">EL</abbrev>: 4.30–5.03; <abbrev xmlns:xlink="http://www.w3.org/1999/xlink" xlink:title="Maximum elytra width" id="ABBRID0E6YBG" xlink:type="simple">EW</abbrev>: 1.88–2.11; <abbrev xmlns:xlink="http://www.w3.org/1999/xlink" xlink:title="Elytra index" id="ABBRID0EDZBG" xlink:type="simple">EI</abbrev>: 229–243; <abbrev xmlns:xlink="http://www.w3.org/1999/xlink" xlink:title="Body index" id="ABBRID0EHZBG" xlink:type="simple">BI</abbrev>: 206–222. Female (9 spec.). <abbrev xmlns:xlink="http://www.w3.org/1999/xlink" xlink:title="Body length from head to elytral apices" id="ABBRID0ELZBG" xlink:type="simple">BL</abbrev>: 7.08–9.24; <abbrev xmlns:xlink="http://www.w3.org/1999/xlink" xlink:title="Maximum body width" id="ABBRID0EPZBG" xlink:type="simple">BW</abbrev>: 2.03–2.60; <abbrev xmlns:xlink="http://www.w3.org/1999/xlink" xlink:title="Maximum distance across the eyes" id="ABBRID0ETZBG" xlink:type="simple">MAE</abbrev>: 1.12–1.30; <abbrev xmlns:xlink="http://www.w3.org/1999/xlink" xlink:title="Minimum distance between the eyes" id="ABBRID0EXZBG" xlink:type="simple">MBE</abbrev>: 0.753–0.907; <abbrev xmlns:xlink="http://www.w3.org/1999/xlink" xlink:title="Ocular index" id="ABBRID0E2ZBG" xlink:type="simple">OI</abbrev>: 142–149; <abbrev xmlns:xlink="http://www.w3.org/1999/xlink" xlink:title="Maximum pronotum length including hind angles" id="ABBRID0E6ZBG" xlink:type="simple">PL</abbrev>: 2.20–2.77; <abbrev xmlns:xlink="http://www.w3.org/1999/xlink" xlink:title="Length of the midline of pronotum" id="ABBRID0ED1BG" xlink:type="simple">PML</abbrev>: 1.89–2.38; <abbrev xmlns:xlink="http://www.w3.org/1999/xlink" xlink:title="Minimum pronotum width between anterior angles" id="ABBRID0EH1BG" xlink:type="simple">PAW</abbrev>: 1.15–1.39; <abbrev xmlns:xlink="http://www.w3.org/1999/xlink" xlink:title="Maximum pronotum width including hind angles" id="ABBRID0EL1BG" xlink:type="simple">PW</abbrev>: 2.03–2.60; <abbrev xmlns:xlink="http://www.w3.org/1999/xlink" xlink:title="Pronotum index" id="ABBRID0EP1BG" xlink:type="simple">PI</abbrev>: 106–112; <abbrev xmlns:xlink="http://www.w3.org/1999/xlink" xlink:title="Pronotum width index" id="ABBRID0ET1BG" xlink:type="simple">PWI</abbrev>: 176–191; <abbrev xmlns:xlink="http://www.w3.org/1999/xlink" xlink:title="Maximum elytra length" id="ABBRID0EX1BG" xlink:type="simple">EL</abbrev>: 4.64–6.04; <abbrev xmlns:xlink="http://www.w3.org/1999/xlink" xlink:title="Maximum elytra width" id="ABBRID0E21BG" xlink:type="simple">EW</abbrev>: 2.02–2.58; <abbrev xmlns:xlink="http://www.w3.org/1999/xlink" xlink:title="Elytra index" id="ABBRID0E61BG" xlink:type="simple">EI</abbrev>: 226–241; <abbrev xmlns:xlink="http://www.w3.org/1999/xlink" xlink:title="Body index" id="ABBRID0ED2BG" xlink:type="simple">BI</abbrev>: 207–219.</p></tp:treatment-sec><tp:treatment-sec sec-type="distribution" id="SECID0EH2BG"><title>Distribution.</title><p>Japan: Hokkaido, Honshu, Shikoku, Kyushu. Russia: Kunashir Island. This species was also recorded from China and Oriental region (<xref ref-type="bibr" rid="B4">Cate 2007</xref>). <xref ref-type="bibr" rid="B29">Schimmel (2003</xref>, <xref ref-type="bibr" rid="B30">2004</xref>, <xref ref-type="bibr" rid="B31">2006</xref>) and <xref ref-type="bibr" rid="B32">Schimmel and Tarnawski (2009)</xref> recognized 18 species from China and Indochina: however, <italic><tp:taxon-name><tp:taxon-name-part taxon-name-part-type="genus" reg="Gamepenthes">G.</tp:taxon-name-part> <tp:taxon-name-part taxon-name-part-type="species" reg="versipellis">versipellis</tp:taxon-name-part></tp:taxon-name></italic> had not been confirmed from the area. Therefore, the records of <italic><tp:taxon-name><tp:taxon-name-part taxon-name-part-type="genus" reg="Gamepenthes">G.</tp:taxon-name-part> <tp:taxon-name-part taxon-name-part-type="species" reg="versipellis">versipellis</tp:taxon-name-part></tp:taxon-name></italic> from China and the Oriental region were probably based on misidentifications of allied species, such as <italic><tp:taxon-name><tp:taxon-name-part taxon-name-part-type="genus" reg="Gamepenthes">G.</tp:taxon-name-part> <tp:taxon-name-part taxon-name-part-type="species" reg="hubeiensis">hubeiensis</tp:taxon-name-part></tp:taxon-name></italic> Schimmel, 2003, <italic><tp:taxon-name><tp:taxon-name-part taxon-name-part-type="genus" reg="Gamepenthes">G.</tp:taxon-name-part> <tp:taxon-name-part taxon-name-part-type="species" reg="holzschuhi">holzschuhi</tp:taxon-name-part></tp:taxon-name></italic> Schimmel, 2003, <italic><tp:taxon-name><tp:taxon-name-part taxon-name-part-type="genus" reg="Gamepenthes">G.</tp:taxon-name-part> <tp:taxon-name-part taxon-name-part-type="species" reg="kresli">kresli</tp:taxon-name-part></tp:taxon-name></italic> Schimmel &amp; Tawnawski, 2009, <italic><tp:taxon-name><tp:taxon-name-part taxon-name-part-type="genus" reg="Gamepenthes">G.</tp:taxon-name-part> <tp:taxon-name-part taxon-name-part-type="species" reg="sausai">sausai</tp:taxon-name-part></tp:taxon-name></italic> Schimmel, 2003 and <italic><tp:taxon-name><tp:taxon-name-part taxon-name-part-type="genus" reg="Gamepenthes">G.</tp:taxon-name-part> <tp:taxon-name-part taxon-name-part-type="species" reg="sichuanensis">sichuanensis</tp:taxon-name-part></tp:taxon-name></italic> Schimmel, 2003.</p></tp:treatment-sec><tp:treatment-sec><!--Section generated to contain objects referenced in tp:taxon-treatment.--><fig id="F1" position="float" orientation="portrait"><object-id xmlns:xlink="http://www.w3.org/1999/xlink" content-type="doi" xlink:type="simple">10.3897/zookeys.1004.56201.figure1</object-id><object-id xmlns:xlink="http://www.w3.org/1999/xlink" content-type="arpha" xlink:type="simple">0A8F7580-1F88-5298-B068-014979D35E13</object-id><label>Figure 1.</label><caption><p><italic><tp:taxon-name><tp:taxon-name-part taxon-name-part-type="genus" reg="Gamepenthes">Gamepenthes</tp:taxon-name-part></tp:taxon-name></italic> spp., male, habitus, dorsal view <bold>A</bold><italic><tp:taxon-name><tp:taxon-name-part taxon-name-part-type="genus" reg="Gamepenthes">G.</tp:taxon-name-part> <tp:taxon-name-part taxon-name-part-type="species" reg="ornatus">ornatus</tp:taxon-name-part></tp:taxon-name></italic> [GO003] <bold>B</bold><italic><tp:taxon-name><tp:taxon-name-part taxon-name-part-type="genus" reg="Gamepenthes">G.</tp:taxon-name-part> <tp:taxon-name-part taxon-name-part-type="species" reg="pictipennis">pictipennis</tp:taxon-name-part></tp:taxon-name></italic> [GP010] <bold>C</bold><italic><tp:taxon-name><tp:taxon-name-part taxon-name-part-type="genus" reg="Gamepenthes">G.</tp:taxon-name-part> <tp:taxon-name-part taxon-name-part-type="species" reg="similis">similis</tp:taxon-name-part></tp:taxon-name></italic> [GS003] <bold>D</bold><italic><tp:taxon-name><tp:taxon-name-part taxon-name-part-type="genus" reg="Gamepenthes">G.</tp:taxon-name-part> <tp:taxon-name-part taxon-name-part-type="species" reg="versipellis">versipellis</tp:taxon-name-part></tp:taxon-name></italic> [GV006] <bold>E</bold><italic><tp:taxon-name><tp:taxon-name-part taxon-name-part-type="genus" reg="Gamepenthes">G.</tp:taxon-name-part> <tp:taxon-name-part taxon-name-part-type="species" reg="yoshidai">yoshidai</tp:taxon-name-part></tp:taxon-name></italic> [GY001].</p></caption><graphic xmlns:xlink="http://www.w3.org/1999/xlink" xlink:href="zookeys-1004-109-g001.jpg" position="float" orientation="portrait" xlink:type="simple" id="oo_487644.jpg"><uri content-type="original_file" xlink:type="simple">https://binary.pensoft.net/fig/487644</uri></graphic></fig><fig id="F2" position="float" orientation="portrait"><object-id xmlns:xlink="http://www.w3.org/1999/xlink" content-type="doi" xlink:type="simple">10.3897/zookeys.1004.56201.figure2</object-id><object-id xmlns:xlink="http://www.w3.org/1999/xlink" content-type="arpha" xlink:type="simple">18653BD3-D70B-5B09-AAB8-B9275769103B</object-id><label>Figure 2.</label><caption><p><italic><tp:taxon-name><tp:taxon-name-part taxon-name-part-type="genus" reg="Gamepenthes">Gamepenthes</tp:taxon-name-part></tp:taxon-name></italic> spp., color variation <bold>A</bold><italic><tp:taxon-name><tp:taxon-name-part taxon-name-part-type="genus" reg="Gamepenthes">G.</tp:taxon-name-part> <tp:taxon-name-part taxon-name-part-type="species" reg="pictipennis">pictipennis</tp:taxon-name-part></tp:taxon-name></italic>, male [GP003] <bold>B</bold><italic><tp:taxon-name><tp:taxon-name-part taxon-name-part-type="genus" reg="Gamepenthes">G.</tp:taxon-name-part> <tp:taxon-name-part taxon-name-part-type="species" reg="pictipennis">pictipennis</tp:taxon-name-part></tp:taxon-name></italic>, male [GP012] <bold>C</bold><italic><tp:taxon-name><tp:taxon-name-part taxon-name-part-type="genus" reg="Gamepenthes">G.</tp:taxon-name-part> <tp:taxon-name-part taxon-name-part-type="species" reg="pictipennis">pictipennis</tp:taxon-name-part></tp:taxon-name></italic>, male, holotype of <italic><tp:taxon-name><tp:taxon-name-part taxon-name-part-type="genus" reg="Nipponodrasterius">Nipponodrasterius</tp:taxon-name-part> <tp:taxon-name-part taxon-name-part-type="species" reg="alpicola">alpicola</tp:taxon-name-part></tp:taxon-name></italic><bold>D</bold><italic><tp:taxon-name><tp:taxon-name-part taxon-name-part-type="genus" reg="Gamepenthes">G.</tp:taxon-name-part> <tp:taxon-name-part taxon-name-part-type="species" reg="pictipennis">pictipennis</tp:taxon-name-part></tp:taxon-name></italic>, female [GP010] <bold>E</bold><italic><tp:taxon-name><tp:taxon-name-part taxon-name-part-type="genus" reg="Gamepenthes">G.</tp:taxon-name-part> <tp:taxon-name-part taxon-name-part-type="species" reg="versipellis">versipellis</tp:taxon-name-part></tp:taxon-name></italic>, female [GV007].</p></caption><graphic xmlns:xlink="http://www.w3.org/1999/xlink" xlink:href="zookeys-1004-109-g002.jpg" position="float" orientation="portrait" xlink:type="simple" id="oo_487645.jpg"><uri content-type="original_file" xlink:type="simple">https://binary.pensoft.net/fig/487645</uri></graphic></fig><fig id="F3" position="float" orientation="portrait"><object-id xmlns:xlink="http://www.w3.org/1999/xlink" content-type="doi" xlink:type="simple">10.3897/zookeys.1004.56201.figure3</object-id><object-id xmlns:xlink="http://www.w3.org/1999/xlink" content-type="arpha" xlink:type="simple">BC75B284-70D6-5DE3-8EF5-F9B99748DBA6</object-id><label>Figure 3.</label><caption><p><italic><tp:taxon-name><tp:taxon-name-part taxon-name-part-type="genus" reg="Gamepenthes">Gamepenthes</tp:taxon-name-part></tp:taxon-name></italic> spp. <bold>A–F</bold> right basal antennomeres <bold>G, H</bold> left metacoxal plate <bold>I, J</bold> apices of elytra <bold>A</bold><italic><tp:taxon-name><tp:taxon-name-part taxon-name-part-type="genus" reg="Gamepenthes">G.</tp:taxon-name-part> <tp:taxon-name-part taxon-name-part-type="species" reg="ornatus">ornatus</tp:taxon-name-part></tp:taxon-name></italic>, male [GO003] <bold>B</bold><italic><tp:taxon-name><tp:taxon-name-part taxon-name-part-type="genus" reg="Gamepenthes">G.</tp:taxon-name-part> <tp:taxon-name-part taxon-name-part-type="species" reg="ornatus">ornatus</tp:taxon-name-part></tp:taxon-name></italic>, female [GO009] <bold>C</bold><italic><tp:taxon-name><tp:taxon-name-part taxon-name-part-type="genus" reg="Gamepenthes">G.</tp:taxon-name-part> <tp:taxon-name-part taxon-name-part-type="species" reg="pictipennis">pictipennis</tp:taxon-name-part></tp:taxon-name></italic>, male [GP010] <bold>D</bold><italic><tp:taxon-name><tp:taxon-name-part taxon-name-part-type="genus" reg="Gamepenthes">G.</tp:taxon-name-part> <tp:taxon-name-part taxon-name-part-type="species" reg="pictipennis">pictipennis</tp:taxon-name-part></tp:taxon-name></italic>, female [GP011] <bold>E</bold><italic><tp:taxon-name><tp:taxon-name-part taxon-name-part-type="genus" reg="Gamepenthes">G.</tp:taxon-name-part> <tp:taxon-name-part taxon-name-part-type="species" reg="similis">similis</tp:taxon-name-part></tp:taxon-name></italic>, male [GS003] <bold>F</bold><italic><tp:taxon-name><tp:taxon-name-part taxon-name-part-type="genus" reg="Gamepenthes">G.</tp:taxon-name-part> <tp:taxon-name-part taxon-name-part-type="species" reg="similis">similis</tp:taxon-name-part></tp:taxon-name></italic>, female [GS006] <bold>G, I</bold><italic><tp:taxon-name><tp:taxon-name-part taxon-name-part-type="genus" reg="Gamepenthes">G.</tp:taxon-name-part> <tp:taxon-name-part taxon-name-part-type="species" reg="versipellis">versipellis</tp:taxon-name-part></tp:taxon-name></italic> [GV011] <bold>H</bold><italic><tp:taxon-name><tp:taxon-name-part taxon-name-part-type="genus" reg="Gamepenthes">G.</tp:taxon-name-part> <tp:taxon-name-part taxon-name-part-type="species" reg="pictipennis">pictipennis</tp:taxon-name-part></tp:taxon-name></italic> [GP010] <bold>J</bold><italic><tp:taxon-name><tp:taxon-name-part taxon-name-part-type="genus" reg="Gamepenthes">G.</tp:taxon-name-part> <tp:taxon-name-part taxon-name-part-type="species" reg="pictipennis">pictipennis</tp:taxon-name-part></tp:taxon-name></italic> [GP003].</p></caption><graphic xmlns:xlink="http://www.w3.org/1999/xlink" xlink:href="zookeys-1004-109-g003.jpg" position="float" orientation="portrait" xlink:type="simple" id="oo_487646.jpg"><uri content-type="original_file" xlink:type="simple">https://binary.pensoft.net/fig/487646</uri></graphic></fig><fig id="F4" position="float" orientation="portrait"><object-id xmlns:xlink="http://www.w3.org/1999/xlink" content-type="doi" xlink:type="simple">10.3897/zookeys.1004.56201.figure4</object-id><object-id xmlns:xlink="http://www.w3.org/1999/xlink" content-type="arpha" xlink:type="simple">31F3658F-2D93-5BB3-BA68-C065C3860396</object-id><label>Figure 4.</label><caption><p><italic><tp:taxon-name><tp:taxon-name-part taxon-name-part-type="genus" reg="Gamepenthes">Gamepenthes</tp:taxon-name-part></tp:taxon-name></italic> spp., head and prothorax <bold>A</bold><italic><tp:taxon-name><tp:taxon-name-part taxon-name-part-type="genus" reg="Gamepenthes">G.</tp:taxon-name-part> <tp:taxon-name-part taxon-name-part-type="species" reg="ornatus">ornatus</tp:taxon-name-part></tp:taxon-name></italic>, male [GO003] <bold>B</bold><italic><tp:taxon-name><tp:taxon-name-part taxon-name-part-type="genus" reg="Gamepenthes">G.</tp:taxon-name-part> <tp:taxon-name-part taxon-name-part-type="species" reg="ornatus">ornatus</tp:taxon-name-part></tp:taxon-name></italic>, female [GO002] <bold>C</bold><italic><tp:taxon-name><tp:taxon-name-part taxon-name-part-type="genus" reg="Gamepenthes">G.</tp:taxon-name-part> <tp:taxon-name-part taxon-name-part-type="species" reg="versipellis">versipellis</tp:taxon-name-part></tp:taxon-name></italic>, male [GV006] <bold>D</bold><italic><tp:taxon-name><tp:taxon-name-part taxon-name-part-type="genus" reg="Gamepenthes">G.</tp:taxon-name-part> <tp:taxon-name-part taxon-name-part-type="species" reg="versipellis">versipellis</tp:taxon-name-part></tp:taxon-name></italic>, female [GV007] <bold>E</bold><italic><tp:taxon-name><tp:taxon-name-part taxon-name-part-type="genus" reg="Gamepenthes">G.</tp:taxon-name-part> <tp:taxon-name-part taxon-name-part-type="species" reg="pictipennis">pictipennis</tp:taxon-name-part></tp:taxon-name></italic>, male [GP010] <bold>F</bold><italic><tp:taxon-name><tp:taxon-name-part taxon-name-part-type="genus" reg="Gamepenthes">G.</tp:taxon-name-part> <tp:taxon-name-part taxon-name-part-type="species" reg="yoshidai">yoshidai</tp:taxon-name-part></tp:taxon-name></italic>, male [GY001] <bold>A–D</bold> dorsal view <bold>E, F</bold> lateral view.</p></caption><graphic xmlns:xlink="http://www.w3.org/1999/xlink" xlink:href="zookeys-1004-109-g004.jpg" position="float" orientation="portrait" xlink:type="simple" id="oo_487647.jpg"><uri content-type="original_file" xlink:type="simple">https://binary.pensoft.net/fig/487647</uri></graphic></fig><fig id="F7" position="float" orientation="portrait"><object-id xmlns:xlink="http://www.w3.org/1999/xlink" content-type="doi" xlink:type="simple">10.3897/zookeys.1004.56201.figure7</object-id><object-id xmlns:xlink="http://www.w3.org/1999/xlink" content-type="arpha" xlink:type="simple">AC1A6444-C92B-5447-9A1B-58638F4A0488</object-id><label>Figure 7.</label><caption><p><italic><tp:taxon-name><tp:taxon-name-part taxon-name-part-type="genus" reg="Gamepenthes">Gamepenthes</tp:taxon-name-part></tp:taxon-name></italic> spp., male, aedeagus, ventral side <bold>A</bold><italic><tp:taxon-name><tp:taxon-name-part taxon-name-part-type="genus" reg="Gamepenthes">G.</tp:taxon-name-part> <tp:taxon-name-part taxon-name-part-type="species" reg="ornatus">ornatus</tp:taxon-name-part></tp:taxon-name></italic> [GO006] <bold>B</bold><italic><tp:taxon-name><tp:taxon-name-part taxon-name-part-type="genus" reg="Gamepenthes">G.</tp:taxon-name-part> <tp:taxon-name-part taxon-name-part-type="species" reg="pictipennis">pictipennis</tp:taxon-name-part></tp:taxon-name></italic> [GP006] <bold>C</bold><italic><tp:taxon-name><tp:taxon-name-part taxon-name-part-type="genus" reg="Gamepenthes">G.</tp:taxon-name-part> <tp:taxon-name-part taxon-name-part-type="species" reg="similis">similis</tp:taxon-name-part></tp:taxon-name></italic> [GS008] <bold>D</bold><italic><tp:taxon-name><tp:taxon-name-part taxon-name-part-type="genus" reg="Gamepenthes">G.</tp:taxon-name-part> <tp:taxon-name-part taxon-name-part-type="species" reg="versipellis">versipellis</tp:taxon-name-part></tp:taxon-name></italic> [GV003] <bold>E</bold><italic><tp:taxon-name><tp:taxon-name-part taxon-name-part-type="genus" reg="Gamepenthes">G.</tp:taxon-name-part> <tp:taxon-name-part taxon-name-part-type="species" reg="yoshidai">yoshidai</tp:taxon-name-part></tp:taxon-name></italic> [GY002].</p></caption><graphic xmlns:xlink="http://www.w3.org/1999/xlink" xlink:href="zookeys-1004-109-g007.jpg" position="float" orientation="portrait" xlink:type="simple" id="oo_487649.jpg"><uri content-type="original_file" xlink:type="simple">https://binary.pensoft.net/fig/487649</uri></graphic></fig></tp:treatment-sec><ref-list><ref id="B12"><mixed-citation xmlns:xlink="http://www.w3.org/1999/xlink" xlink:type="simple"><person-group><name name-style="western"><surname>Kishii</surname><given-names>T</given-names></name></person-group> (<year>1958</year>) <article-title>Snappers from Kyûshû-District, Japan, collected by Prof. Takashi Shirôzu.</article-title><source>The Entomological Review of Japan</source><volume>9</volume>(<issue>1</issue>): <fpage>27</fpage>–<lpage>32</lpage>. [In Japanese, with English title and description]</mixed-citation></ref><ref id="B21"><mixed-citation xmlns:xlink="http://www.w3.org/1999/xlink" xlink:type="simple"><person-group><name name-style="western"><surname>Nakane</surname><given-names>T</given-names></name></person-group> (<year>1958</year>) On the <tp:taxon-name><tp:taxon-name-part taxon-name-part-type="order">Coleoptera</tp:taxon-name-part></tp:taxon-name> of Shimokita Peninsula, northern end of Honshu, Japan (Insects I). Miscellaneous Reports of the Research Institute for Natural Resources 46/47: 83–92. [In Japanese, with English title and descriptions]</mixed-citation></ref><ref id="B4"><mixed-citation xmlns:xlink="http://www.w3.org/1999/xlink" xlink:type="simple"><person-group><name name-style="western"><surname>Cate</surname><given-names>PC</given-names></name></person-group> (<year>2007</year>) <article-title>Family <tp:taxon-name><tp:taxon-name-part taxon-name-part-type="family">Elateridae</tp:taxon-name-part></tp:taxon-name>.</article-title> In: <person-group><name name-style="western"><surname>Löbl</surname><given-names>I</given-names></name><name name-style="western"><surname>Smetana</surname><given-names>A</given-names></name></person-group> (<role>Eds</role>) <issue-title>Catalogue of Palaearctic Coleoptera, Vol.</issue-title><source>4. <tp:taxon-name><tp:taxon-name-part taxon-name-part-type="superfamily">Elateroidea</tp:taxon-name-part></tp:taxon-name> – <tp:taxon-name><tp:taxon-name-part taxon-name-part-type="superfamily">Derodontoidea</tp:taxon-name-part></tp:taxon-name> – <tp:taxon-name><tp:taxon-name-part taxon-name-part-type="superfamily">Bostrichoidea</tp:taxon-name-part></tp:taxon-name> – <tp:taxon-name><tp:taxon-name-part taxon-name-part-type="superfamily">Lymexyloidea</tp:taxon-name-part></tp:taxon-name> – <tp:taxon-name><tp:taxon-name-part taxon-name-part-type="superfamily">Cleroidea</tp:taxon-name-part></tp:taxon-name> – <tp:taxon-name><tp:taxon-name-part taxon-name-part-type="superfamily">Cucujoidea</tp:taxon-name-part></tp:taxon-name>. Apollo Books, Stenstrup</source>, <fpage>94</fpage>–<lpage>209</lpage>.</mixed-citation></ref><ref id="B29"><mixed-citation xmlns:xlink="http://www.w3.org/1999/xlink" xlink:type="simple"><person-group><name name-style="western"><surname>Schimmel</surname><given-names>R</given-names></name></person-group> (<year>2003</year>) <article-title>Die <tp:taxon-name><tp:taxon-name-part taxon-name-part-type="tribe">Megapenthini</tp:taxon-name-part></tp:taxon-name>-Arten Süd- und Südostasiens. Zweiter Teil: <italic><tp:taxon-name><tp:taxon-name-part taxon-name-part-type="genus">Acumenator</tp:taxon-name-part></tp:taxon-name></italic>, <italic><tp:taxon-name><tp:taxon-name-part taxon-name-part-type="genus">Anchastelater</tp:taxon-name-part></tp:taxon-name></italic>, <italic><tp:taxon-name><tp:taxon-name-part taxon-name-part-type="genus">Dicarinator</tp:taxon-name-part></tp:taxon-name></italic>, <italic><tp:taxon-name><tp:taxon-name-part taxon-name-part-type="genus">Gamepenthes</tp:taxon-name-part></tp:taxon-name></italic>, <italic><tp:taxon-name><tp:taxon-name-part taxon-name-part-type="genus">Ganoxanthus</tp:taxon-name-part></tp:taxon-name></italic>, <italic><tp:taxon-name><tp:taxon-name-part taxon-name-part-type="genus">Martiniana</tp:taxon-name-part></tp:taxon-name></italic> und <italic><tp:taxon-name><tp:taxon-name-part taxon-name-part-type="genus">Simodactylus</tp:taxon-name-part></tp:taxon-name></italic>.</article-title><source>Pollichia-Buch</source><volume>42</volume>: <fpage>1</fpage>–<lpage>261</lpage>. [In German]</mixed-citation></ref><ref id="B30"><mixed-citation xmlns:xlink="http://www.w3.org/1999/xlink" xlink:type="simple"><person-group><name name-style="western"><surname>Schimmel</surname><given-names>R</given-names></name></person-group> (<year>2004</year>) <article-title>Die <tp:taxon-name><tp:taxon-name-part taxon-name-part-type="tribe">Megapenthini</tp:taxon-name-part></tp:taxon-name>-Arten Süd- und Südostasiens. Dritter Teil: <italic><tp:taxon-name><tp:taxon-name-part taxon-name-part-type="genus">Abelatter</tp:taxon-name-part></tp:taxon-name></italic>, <italic><tp:taxon-name><tp:taxon-name-part taxon-name-part-type="genus">Amamipenthes</tp:taxon-name-part></tp:taxon-name></italic>, <italic><tp:taxon-name><tp:taxon-name-part taxon-name-part-type="genus">Cateanus</tp:taxon-name-part></tp:taxon-name></italic> n. gen., <italic><tp:taxon-name><tp:taxon-name-part taxon-name-part-type="genus">Friedrichiellus</tp:taxon-name-part></tp:taxon-name></italic> n. gen., <italic><tp:taxon-name><tp:taxon-name-part taxon-name-part-type="genus">Hayekpenthes</tp:taxon-name-part></tp:taxon-name></italic>, <italic><tp:taxon-name><tp:taxon-name-part taxon-name-part-type="genus">Megapenthes</tp:taxon-name-part></tp:taxon-name></italic>, <italic><tp:taxon-name><tp:taxon-name-part taxon-name-part-type="genus">Melanoxanthus</tp:taxon-name-part></tp:taxon-name></italic>, <italic><tp:taxon-name><tp:taxon-name-part taxon-name-part-type="genus">Pengamethes</tp:taxon-name-part></tp:taxon-name></italic>, <italic><tp:taxon-name><tp:taxon-name-part taxon-name-part-type="genus">Platianeus</tp:taxon-name-part></tp:taxon-name></italic> n. gen., <italic><tp:taxon-name><tp:taxon-name-part taxon-name-part-type="genus">Sawadapenthes</tp:taxon-name-part></tp:taxon-name></italic> und <italic><tp:taxon-name><tp:taxon-name-part taxon-name-part-type="genus">Wallaceus</tp:taxon-name-part></tp:taxon-name></italic> n. gen.</article-title><source>Pollichia-Buch</source><volume>45</volume>: <fpage>1</fpage>–<lpage>504</lpage>. [In German]</mixed-citation></ref><ref id="B31"><mixed-citation xmlns:xlink="http://www.w3.org/1999/xlink" xlink:type="simple"><person-group><name name-style="western"><surname>Schimmel</surname><given-names>R</given-names></name></person-group> (<year>2006</year>) <article-title>Neue <tp:taxon-name><tp:taxon-name-part taxon-name-part-type="tribe">Megapenthini</tp:taxon-name-part></tp:taxon-name>-, <tp:taxon-name><tp:taxon-name-part taxon-name-part-type="tribe">Physorhinini</tp:taxon-name-part></tp:taxon-name>-, <tp:taxon-name><tp:taxon-name-part taxon-name-part-type="subfamily">Diminae</tp:taxon-name-part></tp:taxon-name>- und Senodoniina-Arten aus Südostasien (<tp:taxon-name><tp:taxon-name-part taxon-name-part-type="class">Insecta</tp:taxon-name-part></tp:taxon-name>: <tp:taxon-name><tp:taxon-name-part taxon-name-part-type="order">Coleoptera</tp:taxon-name-part></tp:taxon-name>, <tp:taxon-name><tp:taxon-name-part taxon-name-part-type="family">Elateridae</tp:taxon-name-part></tp:taxon-name>).</article-title><source>Mitteilungen der Pollichia</source><volume>92</volume>: <fpage>107</fpage>–<lpage>130</lpage>. [In German]</mixed-citation></ref><ref id="B32"><mixed-citation xmlns:xlink="http://www.w3.org/1999/xlink" xlink:type="simple"><person-group><name name-style="western"><surname>Schimmel</surname><given-names>R</given-names></name><name name-style="western"><surname>Tarnawski</surname><given-names>D</given-names></name></person-group> (<year>2009</year>) <article-title>New species of the tribe <tp:taxon-name><tp:taxon-name-part taxon-name-part-type="tribe">Megapenthini</tp:taxon-name-part></tp:taxon-name> Gurjeva, 1973 (<tp:taxon-name><tp:taxon-name-part taxon-name-part-type="order">Coleoptera</tp:taxon-name-part></tp:taxon-name>, <tp:taxon-name><tp:taxon-name-part taxon-name-part-type="family">Elateridae</tp:taxon-name-part></tp:taxon-name>) from Asia.</article-title><source>Annales Zoologici</source><volume>59</volume>(<issue>4</issue>): <fpage>629</fpage>–<lpage>639</lpage>. <ext-link xlink:type="simple" ext-link-type="doi" xlink:href="10.3161/000345409X484991">https://doi.org/10.3161/000345409X484991</ext-link></mixed-citation></ref></ref-list></tp:taxon-treatment>
