# Supplementary material for: The genus Nipponodrasterius Kishii (Coleoptera, Elateridae, Agrypninae), a junior synonym of the genus Gamepenthes Fleutiaux (Coleoptera, Elateridae, Elaterinae), with review of the Japanese Gamepenthes species
Source: Zookeys. 2020 Dec 16;1004:109–27. doi: 10.3897/zookeys.1004.56201 (PMC7758306; doi:10.3897/zookeys.1004.56201)
Supplement: XML Treatment for Gamepenthes yoshidai [file zookeys.1004.56201-treatment6.xml]

<!DOCTYPE tp:taxon-treatment
  PUBLIC "-//TaxonX//DTD Taxonomic Treatment Publishing DTD v0 20100105//EN" "tax-treatment-NSO.dtd">
<tp:taxon-treatment xmlns:tp="http://www.plazi.org/taxpub"><tp:treatment-meta><kwd-group><label>Taxon classification</label><kwd><named-content xmlns:xlink="http://www.w3.org/1999/xlink" content-type="kingdom">Animalia</named-content></kwd><kwd><named-content xmlns:xlink="http://www.w3.org/1999/xlink" content-type="order"> Coleoptera</named-content></kwd><kwd><named-content xmlns:xlink="http://www.w3.org/1999/xlink" content-type="family">Elateridae</named-content></kwd></kwd-group><mixed-citation publication-type="journal"><person-group><name><surname>Arimoto</surname><given-names>Kôichi</given-names></name><name><surname>Arimoto</surname><given-names>Hisayuki</given-names></name></person-group><article-title>The genus <italic><tp:taxon-name><tp:taxon-name-part taxon-name-part-type="genus" reg="Nipponodrasterius">Nipponodrasterius</tp:taxon-name-part></tp:taxon-name></italic> Kishii (<tp:taxon-name><tp:taxon-name-part taxon-name-part-type="order">Coleoptera</tp:taxon-name-part></tp:taxon-name>, <tp:taxon-name><tp:taxon-name-part taxon-name-part-type="family">Elateridae</tp:taxon-name-part></tp:taxon-name>, <tp:taxon-name><tp:taxon-name-part taxon-name-part-type="subfamily">Agrypninae</tp:taxon-name-part></tp:taxon-name>), a junior synonym of the genus <italic><tp:taxon-name><tp:taxon-name-part taxon-name-part-type="genus" reg="Gamepenthes">Gamepenthes</tp:taxon-name-part></tp:taxon-name></italic> Fleutiaux (<tp:taxon-name><tp:taxon-name-part taxon-name-part-type="order">Coleoptera</tp:taxon-name-part></tp:taxon-name>, <tp:taxon-name><tp:taxon-name-part taxon-name-part-type="family">Elateridae</tp:taxon-name-part></tp:taxon-name>, <tp:taxon-name><tp:taxon-name-part taxon-name-part-type="subfamily">Elaterinae</tp:taxon-name-part></tp:taxon-name>), with review of the Japanese <italic><tp:taxon-name><tp:taxon-name-part taxon-name-part-type="genus" reg="Gamepenthes">Gamepenthes</tp:taxon-name-part></tp:taxon-name></italic> species</article-title><source>Zookeys</source><day>16</day><month>12</month><year>2020</year><volume>1004</volume><fpage>109</fpage><lpage>127</lpage><pub-id pub-id-type="doi">10.3897/zookeys.1004.56201</pub-id></mixed-citation></tp:treatment-meta><tp:nomenclature><tp:taxon-name><object-id xmlns:xlink="http://www.w3.org/1999/xlink" content-type="arpha" xlink:type="simple">534FFB0F-D51F-5EFE-AEEC-09F9A2703259</object-id>
            <tp:taxon-name-part taxon-name-part-type="genus" reg="Gamepenthes">Gamepenthes</tp:taxon-name-part>
            <tp:taxon-name-part taxon-name-part-type="species" reg="yoshidai">yoshidai</tp:taxon-name-part>
          </tp:taxon-name><tp:taxon-authority>Ôhira, 1995</tp:taxon-authority><xref ref-type="fig" rid="F1">Figures 1E</xref><xref ref-type="fig" rid="F4">, 4F</xref><xref ref-type="fig" rid="F7">, 7E</xref><tp:nomenclature-citation-list><tp:nomenclature-citation><tp:taxon-name>
                <tp:taxon-name-part taxon-name-part-type="genus" reg="Gamepenthes">Gamepenthes</tp:taxon-name-part> <tp:taxon-name-part taxon-name-part-type="species" reg="yoshidai">yoshidai</tp:taxon-name-part></tp:taxon-name><comment>Ôhira, 1995b: 27 (original description; type locality: Mt. Tsurugi-san, Tokushima Prefecture, Shikoku, Japan).</comment></tp:nomenclature-citation></tp:nomenclature-citation-list></tp:nomenclature><tp:treatment-sec sec-type="material" id="SECID0EMAAI"><title>Material examined.</title><p><bold><italic>Paratype</italic>.</bold> 1 female, Japan, Shikoku, Tokushima Prefecture, Miyoshi City, Mt. Tsurugi-san, Minokoshi, 31 VII 1982, Yûji Kurota leg.</p></tp:treatment-sec><tp:treatment-sec sec-type="type material" id="SECID0EXAAI"><title>Non-type material.</title><p>2 males, Japan, Shikoku, Tokushima Prefecture, Naka District, Naka Town (formerly Kisawa Village), Mt. Takashiro-yama, 31 VII 1993, Mitsuo Kakô leg. [GY001, GY002].</p></tp:treatment-sec><tp:treatment-sec sec-type="diagnosis" id="SECID0E3AAI"><title>Diagnosis.</title><p>Body slender (<abbrev xmlns:xlink="http://www.w3.org/1999/xlink" xlink:title="Elytra index" id="ABBRID0ECBAI" xlink:type="simple">EI</abbrev>: 259–265, <abbrev xmlns:xlink="http://www.w3.org/1999/xlink" xlink:title="Body index" id="ABBRID0EGBAI" xlink:type="simple">BI</abbrev>: 254–282). Prothorax black; hind angles of pronotum yellow. Each elytron with three separate yellow markings basally. Antennomere II shorter than wide in male, almost as long as wide in female; III shorter than wide in male, longer than wide in female; IV elongate (1.92–2.06 times longer than wide in male, 2.17 times longer than wide in female), longer than II–III combined (1.27–1.77 times as long as II–III combined). Prosternal process strongly inclined dorsad (43–50°). Metacoxal plates narrowed outwards on lateral half, with outer edge narrow. Apical edge of elytra rounded, without spines. Apex of parameres beyond pre-apical expansions widely triangular (apex length 0.3–0.4 times width of parameres at expansion).</p></tp:treatment-sec><tp:treatment-sec sec-type="description" id="SECID0EKBAI"><title>Measurements.</title><p>Male (2 spec.). <abbrev xmlns:xlink="http://www.w3.org/1999/xlink" xlink:title="Body length from head to elytral apices" id="ABBRID0EQBAI" xlink:type="simple">BL</abbrev>: 6.96–7.29; <abbrev xmlns:xlink="http://www.w3.org/1999/xlink" xlink:title="Maximum body width" id="ABBRID0EUBAI" xlink:type="simple">BW</abbrev>: 1..87–1.98; <abbrev xmlns:xlink="http://www.w3.org/1999/xlink" xlink:title="Maximum distance across the eyes" id="ABBRID0EYBAI" xlink:type="simple">MAE</abbrev>: 1.17–1.21; <abbrev xmlns:xlink="http://www.w3.org/1999/xlink" xlink:title="Minimum distance between the eyes" id="ABBRID0E3BAI" xlink:type="simple">MBE</abbrev>: 0.711–0.752; <abbrev xmlns:xlink="http://www.w3.org/1999/xlink" xlink:title="Ocular index" id="ABBRID0EACAI" xlink:type="simple">OI</abbrev>: 161–164; <abbrev xmlns:xlink="http://www.w3.org/1999/xlink" xlink:title="Maximum pronotum length including hind angles" id="ABBRID0EECAI" xlink:type="simple">PL</abbrev>: 1.72–1.87; <abbrev xmlns:xlink="http://www.w3.org/1999/xlink" xlink:title="Length of the midline of pronotum" id="ABBRID0EICAI" xlink:type="simple">PML</abbrev>: 1.51–1.65; <abbrev xmlns:xlink="http://www.w3.org/1999/xlink" xlink:title="Minimum pronotum width between anterior angles" id="ABBRID0EMCAI" xlink:type="simple">PAW</abbrev>: 1.17–1.23; <abbrev xmlns:xlink="http://www.w3.org/1999/xlink" xlink:title="Maximum pronotum width including hind angles" id="ABBRID0EQCAI" xlink:type="simple">PW</abbrev>: 1.74–1.87; <abbrev xmlns:xlink="http://www.w3.org/1999/xlink" xlink:title="Pronotum index" id="ABBRID0EUCAI" xlink:type="simple">PI</abbrev>: 98.8–100; <abbrev xmlns:xlink="http://www.w3.org/1999/xlink" xlink:title="Pronotum width index" id="ABBRID0EYCAI" xlink:type="simple">PWI</abbrev>: 148–152; <abbrev xmlns:xlink="http://www.w3.org/1999/xlink" xlink:title="Maximum elytra length" id="ABBRID0E3CAI" xlink:type="simple">EL</abbrev>: 4.85–5.13; <abbrev xmlns:xlink="http://www.w3.org/1999/xlink" xlink:title="Maximum elytra width" id="ABBRID0EADAI" xlink:type="simple">EW</abbrev>: 1.87–1.98; <abbrev xmlns:xlink="http://www.w3.org/1999/xlink" xlink:title="Elytra index" id="ABBRID0EEDAI" xlink:type="simple">EI</abbrev>: 259; <abbrev xmlns:xlink="http://www.w3.org/1999/xlink" xlink:title="Body index" id="ABBRID0EIDAI" xlink:type="simple">BI</abbrev>: 275–282. Female (1 spec.). <abbrev xmlns:xlink="http://www.w3.org/1999/xlink" xlink:title="Body length from head to elytral apices" id="ABBRID0EMDAI" xlink:type="simple">BL</abbrev>: 7.20; <abbrev xmlns:xlink="http://www.w3.org/1999/xlink" xlink:title="Maximum body width" id="ABBRID0EQDAI" xlink:type="simple">BW</abbrev>: 1.89; <abbrev xmlns:xlink="http://www.w3.org/1999/xlink" xlink:title="Maximum distance across the eyes" id="ABBRID0EUDAI" xlink:type="simple">MAE</abbrev>: 1.15; <abbrev xmlns:xlink="http://www.w3.org/1999/xlink" xlink:title="Minimum distance between the eyes" id="ABBRID0EYDAI" xlink:type="simple">MBE</abbrev>: 0.743; <abbrev xmlns:xlink="http://www.w3.org/1999/xlink" xlink:title="Ocular index" id="ABBRID0E3DAI" xlink:type="simple">OI</abbrev>: 154; <abbrev xmlns:xlink="http://www.w3.org/1999/xlink" xlink:title="Maximum pronotum length including hind angles" id="ABBRID0EAEAI" xlink:type="simple">PL</abbrev>: 1.98; <abbrev xmlns:xlink="http://www.w3.org/1999/xlink" xlink:title="Length of the midline of pronotum" id="ABBRID0EEEAI" xlink:type="simple">PML</abbrev>: 1.71; <abbrev xmlns:xlink="http://www.w3.org/1999/xlink" xlink:title="Minimum pronotum width between anterior angles" id="ABBRID0EIEAI" xlink:type="simple">PAW</abbrev>: 1.16; <abbrev xmlns:xlink="http://www.w3.org/1999/xlink" xlink:title="Maximum pronotum width including hind angles" id="ABBRID0EMEAI" xlink:type="simple">PW</abbrev>: 1.82; <abbrev xmlns:xlink="http://www.w3.org/1999/xlink" xlink:title="Pronotum index" id="ABBRID0EQEAI" xlink:type="simple">PI</abbrev>: 109; <abbrev xmlns:xlink="http://www.w3.org/1999/xlink" xlink:title="Pronotum width index" id="ABBRID0EUEAI" xlink:type="simple">PWI</abbrev>: 157; <abbrev xmlns:xlink="http://www.w3.org/1999/xlink" xlink:title="Maximum elytra length" id="ABBRID0EYEAI" xlink:type="simple">EL</abbrev>: 5.02; <abbrev xmlns:xlink="http://www.w3.org/1999/xlink" xlink:title="Maximum elytra width" id="ABBRID0E3EAI" xlink:type="simple">EW</abbrev>: 1.89; <abbrev xmlns:xlink="http://www.w3.org/1999/xlink" xlink:title="Elytra index" id="ABBRID0EAFAI" xlink:type="simple">EI</abbrev>: 265; <abbrev xmlns:xlink="http://www.w3.org/1999/xlink" xlink:title="Body index" id="ABBRID0EEFAI" xlink:type="simple">BI</abbrev>: 254.</p></tp:treatment-sec><tp:treatment-sec sec-type="distribution" id="SECID0EIFAI"><title>Distribution.</title><p>Japan: Shikoku. This species may be endemic to Shikoku, Japan.</p></tp:treatment-sec><tp:treatment-sec><!--Section generated to contain objects referenced in tp:taxon-treatment.--><fig id="F1" position="float" orientation="portrait"><object-id xmlns:xlink="http://www.w3.org/1999/xlink" content-type="doi" xlink:type="simple">10.3897/zookeys.1004.56201.figure1</object-id><object-id xmlns:xlink="http://www.w3.org/1999/xlink" content-type="arpha" xlink:type="simple">0A8F7580-1F88-5298-B068-014979D35E13</object-id><label>Figure 1.</label><caption><p><italic><tp:taxon-name><tp:taxon-name-part taxon-name-part-type="genus" reg="Gamepenthes">Gamepenthes</tp:taxon-name-part></tp:taxon-name></italic> spp., male, habitus, dorsal view <bold>A</bold><italic><tp:taxon-name><tp:taxon-name-part taxon-name-part-type="genus" reg="Gamepenthes">G.</tp:taxon-name-part> <tp:taxon-name-part taxon-name-part-type="species" reg="ornatus">ornatus</tp:taxon-name-part></tp:taxon-name></italic> [GO003] <bold>B</bold><italic><tp:taxon-name><tp:taxon-name-part taxon-name-part-type="genus" reg="Gamepenthes">G.</tp:taxon-name-part> <tp:taxon-name-part taxon-name-part-type="species" reg="pictipennis">pictipennis</tp:taxon-name-part></tp:taxon-name></italic> [GP010] <bold>C</bold><italic><tp:taxon-name><tp:taxon-name-part taxon-name-part-type="genus" reg="Gamepenthes">G.</tp:taxon-name-part> <tp:taxon-name-part taxon-name-part-type="species" reg="similis">similis</tp:taxon-name-part></tp:taxon-name></italic> [GS003] <bold>D</bold><italic><tp:taxon-name><tp:taxon-name-part taxon-name-part-type="genus" reg="Gamepenthes">G.</tp:taxon-name-part> <tp:taxon-name-part taxon-name-part-type="species" reg="versipellis">versipellis</tp:taxon-name-part></tp:taxon-name></italic> [GV006] <bold>E</bold><italic><tp:taxon-name><tp:taxon-name-part taxon-name-part-type="genus" reg="Gamepenthes">G.</tp:taxon-name-part> <tp:taxon-name-part taxon-name-part-type="species" reg="yoshidai">yoshidai</tp:taxon-name-part></tp:taxon-name></italic> [GY001].</p></caption><graphic xmlns:xlink="http://www.w3.org/1999/xlink" xlink:href="zookeys-1004-109-g001.jpg" position="float" orientation="portrait" xlink:type="simple" id="oo_487644.jpg"><uri content-type="original_file" xlink:type="simple">https://binary.pensoft.net/fig/487644</uri></graphic></fig><fig id="F4" position="float" orientation="portrait"><object-id xmlns:xlink="http://www.w3.org/1999/xlink" content-type="doi" xlink:type="simple">10.3897/zookeys.1004.56201.figure4</object-id><object-id xmlns:xlink="http://www.w3.org/1999/xlink" content-type="arpha" xlink:type="simple">31F3658F-2D93-5BB3-BA68-C065C3860396</object-id><label>Figure 4.</label><caption><p><italic><tp:taxon-name><tp:taxon-name-part taxon-name-part-type="genus" reg="Gamepenthes">Gamepenthes</tp:taxon-name-part></tp:taxon-name></italic> spp., head and prothorax <bold>A</bold><italic><tp:taxon-name><tp:taxon-name-part taxon-name-part-type="genus" reg="Gamepenthes">G.</tp:taxon-name-part> <tp:taxon-name-part taxon-name-part-type="species" reg="ornatus">ornatus</tp:taxon-name-part></tp:taxon-name></italic>, male [GO003] <bold>B</bold><italic><tp:taxon-name><tp:taxon-name-part taxon-name-part-type="genus" reg="Gamepenthes">G.</tp:taxon-name-part> <tp:taxon-name-part taxon-name-part-type="species" reg="ornatus">ornatus</tp:taxon-name-part></tp:taxon-name></italic>, female [GO002] <bold>C</bold><italic><tp:taxon-name><tp:taxon-name-part taxon-name-part-type="genus" reg="Gamepenthes">G.</tp:taxon-name-part> <tp:taxon-name-part taxon-name-part-type="species" reg="versipellis">versipellis</tp:taxon-name-part></tp:taxon-name></italic>, male [GV006] <bold>D</bold><italic><tp:taxon-name><tp:taxon-name-part taxon-name-part-type="genus" reg="Gamepenthes">G.</tp:taxon-name-part> <tp:taxon-name-part taxon-name-part-type="species" reg="versipellis">versipellis</tp:taxon-name-part></tp:taxon-name></italic>, female [GV007] <bold>E</bold><italic><tp:taxon-name><tp:taxon-name-part taxon-name-part-type="genus" reg="Gamepenthes">G.</tp:taxon-name-part> <tp:taxon-name-part taxon-name-part-type="species" reg="pictipennis">pictipennis</tp:taxon-name-part></tp:taxon-name></italic>, male [GP010] <bold>F</bold><italic><tp:taxon-name><tp:taxon-name-part taxon-name-part-type="genus" reg="Gamepenthes">G.</tp:taxon-name-part> <tp:taxon-name-part taxon-name-part-type="species" reg="yoshidai">yoshidai</tp:taxon-name-part></tp:taxon-name></italic>, male [GY001] <bold>A–D</bold> dorsal view <bold>E, F</bold> lateral view.</p></caption><graphic xmlns:xlink="http://www.w3.org/1999/xlink" xlink:href="zookeys-1004-109-g004.jpg" position="float" orientation="portrait" xlink:type="simple" id="oo_487647.jpg"><uri content-type="original_file" xlink:type="simple">https://binary.pensoft.net/fig/487647</uri></graphic></fig><fig id="F7" position="float" orientation="portrait"><object-id xmlns:xlink="http://www.w3.org/1999/xlink" content-type="doi" xlink:type="simple">10.3897/zookeys.1004.56201.figure7</object-id><object-id xmlns:xlink="http://www.w3.org/1999/xlink" content-type="arpha" xlink:type="simple">AC1A6444-C92B-5447-9A1B-58638F4A0488</object-id><label>Figure 7.</label><caption><p><italic><tp:taxon-name><tp:taxon-name-part taxon-name-part-type="genus" reg="Gamepenthes">Gamepenthes</tp:taxon-name-part></tp:taxon-name></italic> spp., male, aedeagus, ventral side <bold>A</bold><italic><tp:taxon-name><tp:taxon-name-part taxon-name-part-type="genus" reg="Gamepenthes">G.</tp:taxon-name-part> <tp:taxon-name-part taxon-name-part-type="species" reg="ornatus">ornatus</tp:taxon-name-part></tp:taxon-name></italic> [GO006] <bold>B</bold><italic><tp:taxon-name><tp:taxon-name-part taxon-name-part-type="genus" reg="Gamepenthes">G.</tp:taxon-name-part> <tp:taxon-name-part taxon-name-part-type="species" reg="pictipennis">pictipennis</tp:taxon-name-part></tp:taxon-name></italic> [GP006] <bold>C</bold><italic><tp:taxon-name><tp:taxon-name-part taxon-name-part-type="genus" reg="Gamepenthes">G.</tp:taxon-name-part> <tp:taxon-name-part taxon-name-part-type="species" reg="similis">similis</tp:taxon-name-part></tp:taxon-name></italic> [GS008] <bold>D</bold><italic><tp:taxon-name><tp:taxon-name-part taxon-name-part-type="genus" reg="Gamepenthes">G.</tp:taxon-name-part> <tp:taxon-name-part taxon-name-part-type="species" reg="versipellis">versipellis</tp:taxon-name-part></tp:taxon-name></italic> [GV003] <bold>E</bold><italic><tp:taxon-name><tp:taxon-name-part taxon-name-part-type="genus" reg="Gamepenthes">G.</tp:taxon-name-part> <tp:taxon-name-part taxon-name-part-type="species" reg="yoshidai">yoshidai</tp:taxon-name-part></tp:taxon-name></italic> [GY002].</p></caption><graphic xmlns:xlink="http://www.w3.org/1999/xlink" xlink:href="zookeys-1004-109-g007.jpg" position="float" orientation="portrait" xlink:type="simple" id="oo_487649.jpg"><uri content-type="original_file" xlink:type="simple">https://binary.pensoft.net/fig/487649</uri></graphic></fig></tp:treatment-sec></tp:taxon-treatment>
